# Supplementary material for: Single-cell transcriptomics identifies CD44 as a marker and regulator of endothelial to haematopoietic transition
Source: Nat Commun. 2020 Jan 29;11:586. doi: 10.1038/s41467-019-14171-5 (PMC6989687; doi:10.1038/s41467-019-14171-5)
Supplement: Supplementary file 5 — Supplementary Data 1 [file 41467_2019_14171_MOESM5_ESM.xlsx]

## Sheet: Log10(1+TPM)
ID	sc1_cell1_salmon_out	sc1_cell10_salmon_out	sc1_cell11_salmon_out	sc1_cell12_salmon_out	sc1_cell13_salmon_out	sc1_cell14_salmon_out	sc1_cell15_salmon_out	sc1_cell16_salmon_out	sc1_cell17_salmon_out	sc1_cell18_salmon_out	sc1_cell19_salmon_out	sc1_cell2_salmon_out	sc1_cell20_salmon_out	sc1_cell22_salmon_out	sc1_cell23_salmon_out	sc1_cell25_salmon_out	sc1_cell26_salmon_out	sc1_cell27_salmon_out	sc1_cell28_salmon_out	sc1_cell29_salmon_out	sc1_cell30_salmon_out	sc1_cell32_salmon_out	sc1_cell33_salmon_out	sc1_cell34_salmon_out	sc1_cell35_salmon_out	sc1_cell36_salmon_out	sc1_cell38_salmon_out	sc1_cell39_salmon_out	sc1_cell4_salmon_out	sc1_cell40_salmon_out	sc1_cell42_salmon_out	sc1_cell43_salmon_out	sc1_cell44_salmon_out	sc1_cell45_salmon_out	sc1_cell46_salmon_out	sc1_cell47_salmon_out	sc1_cell48_salmon_out	sc1_cell49_salmon_out	sc1_cell5_salmon_out	sc1_cell50_salmon_out	sc1_cell51_salmon_out	sc1_cell52_salmon_out	sc1_cell53_salmon_out	sc1_cell54_salmon_out	sc1_cell55_salmon_out	sc1_cell56_salmon_out	sc1_cell57_salmon_out	sc1_cell58_salmon_out	sc1_cell6_salmon_out
Emcn	2.59841	2.5998	2.6007	2.89684	2.9698	3.2469	2.79192	3.06119	2.91003	3.19511	3.18941	3.03789	3.22019	3.04352	3.08897	3.3383	2.96495	3.282	3.00714	2.99568	2.55518	3.03773	3.40965	3.03787	0.819091	3.55981	2.9512	3.18312	3.02469	2.88673	3.01923	3.14286	2.6872	2.90863	3.27632	3.01052	2.74432	2.75753	2.66852	2.96293	3.06796	2.78868	2.86133	2.69929	3.15286	2.99421	2.96726	3.16797	3.10091
Ramp2	0.637933	2.51032	2.9305	2.4315	2.59533	2.79517	2.12383	2.76876	2.61568	2.72667	2.83223	2.74573	2.7803	2.46096	2.72073	2.81909	2.40749	2.58676	2.66544	2.6748	2.69256	2.55128	2.4869	1.86146	1.82577	2.8019	2.63934	2.43357	2.76455	2.90935	2.65089	2.51605	2.48062	2.51119	2.59506	2.54123	2.44077	2.30423	2.46588	2.27418	2.6198	2.64097	2.68579	2.19397	2.49564	2.46073	2.70773	2.37198	2.59792
Pecam1	1.64903	2.26756	2.08057	2.31298	2.23901	2.28982	2.2196	2.49966	1.88534	2.43462	2.39384	2.37905	2.59279	2.32428	2.25351	2.59764	2.30819	2.69632	2.3376	2.32564	1.63614	2.10413	2.58236	2.5409	1.67733	2.65222	2.59699	2.28929	2.42366	2.33036	2.64011	2.28372	2.24169	2.49283	1.96587	2.5602	2.26383	1.75447	2.14843	2.56548	2.21664	2.03432	2.44177	2.42307	2.56692	2.7272	2.44771	2.13455	2.35516
Kdr	1.37718	2.02761	1.92251	2.43644	2.14611	2.0965	1.87533	2.30757	2.08551	1.95555	2.03946	2.43388	2.08432	2.24386	1.92504	2.07509	2.25468	2.23898	2.27421	1.74044	1.99728	2.11503	2.25712	1.55617	0.819091	2.36921	2.18864	2.31448	2.34	2.62016	2.07006	2.13474	2.22269	2.14735	2.11552	1.97071	2.22785	2.08227	1.72807	2.53875	2.25289	2.18672	2.05112	2.10091	2.08956	2.01244	2.11204	2.06457	2.13536
Tek	0	1.35811	2.10418	2.28112	2.34513	2.30623	2.05461	2.35494	2.06496	2.52627	2.20951	2.10539	2.50067	2.33892	2.09733	2.34661	2.37839	1.93625	2.458	2.3142	1.9507	2.04086	1.91319	1.92365	2.03384	2.61459	1.96617	2.30537	2.13872	2.3395	2.4609	2.15065	2.19479	2.18148	2.20265	2.22847	2.07908	2.16405	1.91428	2.0525	2.28486	2.29221	2.13693	2.17652	1.92002	2.22115	2.01109	2.17517	1.46656
Cdh5	1.73774	2.27262	1.88181	2.23048	1.85058	1.93123	1.71821	2.15937	1.96084	2.19863	2.01459	2.11194	2.16765	2.20701	1.89571	2.13738	1.91415	2.26134	1.94266	2.02125	2.11421	2.21428	1.80089	2.29202	1.66102	2.09934	2.11985	2.10484	1.76612	2.02669	2.34599	1.77107	1.907	1.75218	1.95949	2.03351	1.99797	1.86816	1.84539	2.17618	2.03076	1.93845	1.94312	2.07199	2.26456	2.0328	2.30588	1.91621	2.42176
Col4a2	1.75587	2.21529	1.6886	2.1206	1.7698	2.06076	1.37524	1.60343	1.69574	2.11067	1.77145	2.023	2.37855	2.04416	1.47181	2.05148	2.06959	2.08501	1.55999	2.06285	1.73751	1.7971	1.75429	1.95971	1.93336	2.18328	2.19648	2.1975	1.66024	1.85638	1.75112	1.73858	2.27337	1.88198	1.95393	1.5236	2.09919	1.58457	1.57275	2.05702	1.86955	1.7254	1.94754	2.34244	2.12041	1.98537	1.73531	1.96943	1.66122
Sox7	0	1.20729	1.4095	1.75754	0.398735	1.67831	1.23209	1.2451	2.10427	1.58861	0.781854	2.16728	2.0037	2.01318	1.20695	0.282378	0.881264	1.55819	0.115371	0.232006	0.887252	1.21579	1.9104	1.20426	0	1.60731	2.10223	1.62633	1.50549	0	0	0.522586	1.55326	1.24711	1.70793	0.606343	0.661799	1.30597	1.25977	1.68998	1.75956	1.06441	2.00723	2.26557	2.11958	2.17815	1.9368	1.27899	0.145587
Pcdh12	0.808823	0.401136	0.134208	1.78367	1.23683	0.436006	1.41571	0.354666	1.85764	1.41726	1.91984	0.60881	1.45649	1.15287	0.946956	1.61944	1.56977	0.696297	2.03947	1.54702	0.0908894	1.53491	1.32854	1.93949	0	0	1.58727	0.728141	1.35119	1.47619	2.45368	1.66392	1.0197	0.429432	1.08368	0.306626	0.474104	1.44903	1.48782	1.73805	1.5643	1.64999	0.632761	1.34591	1.6875	1.93829	1.62781	0.948547	1.1929
Acvrl1	1.56213	2.30089	0	0	1.20697	1.01347	1.05455	0.524336	1.28924	1.84378	1.81242	1.91102	1.35598	1.9764	1.19003	0.258514	0.974993	1.05663	0.878806	0.982192	1.46786	0.383726	1.51821	0.332582	0	1.70757	0.561794	0.782213	1.28407	1.43316	1.06465	0.448149	1.06106	1.28957	1.11429	1.39802	1.68566	2.19302	0.913514	0.931178	0.976257	0.0724301	1.71547	1.206	1.54772	1.3792	1.53277	1.45963	1.2467
Ptprb	0.510974	0.933452	1.09428	1.35664	1.13818	1.61798	0.329551	1.66902	0.862883	1.79937	1.41936	1.54101	1.21341	1.1783	0.0432379	1.45911	1.16715	1.25075	1.58586	1.24931	1.52467	0.953263	1.24165	1.68924	0.0236183	1.76043	0.707579	1.32069	1.4003	1.57466	1.76304	0.604563	0.336074	1.20949	1.50295	1.72921	1.15596	1.33248	0.831859	0.94892	1.00115	0.962741	1.78391	1.58887	1.30575	1.02169	1.09084	0.475537	1.22716
Adgrg1	0	0.951763	2.10031	1.02765	0	0.731058	1.9161	0	1.40865	0	0	0	0	0.077002	0	1.46597	0	0	0	0	1.50742	0	0.0854844	0	2.43972	1.43135	0	1.19069	0	0	0	1.38749	0	0.766068	0.141884	0	0	0	0	0.365504	0	0	0	0	0	0	0.12333	0	1.68564
Cd44	1.02386	0.44607	2.21128	0	1.04682	0	2.08012	0	1.67536	0.0606102	0	1.42804	0	0	0	0	0	0	0	0	2.22235	0	0.0558107	0	2.18109	0	0	0.989748	0	0	0	0	0.119322	0	0	0	0	0.215281	0.503677	0	0.12814	0	0	0	0	0	0	0	1.74341
Nfe2	0	0	0.965012	0	0	0	1.87664	0	0.947867	0	0.101605	0	0	0	0	0	0.318533	0	0	0.939601	0.702089	0	0.242311	0.255573	2.29883	0	0	1.6553	0	0	0	0	0.890519	0	0	0	0	0	0	0	0	0.116317	0	1.70946	0.545654	0	0	0	1.23923
Coro1a	0	0	2.16263	0.538088	0	0	2.16715	0	0	0	0.325333	0	0	0	0	0	0	0	0	0	0	0	0.866389	0	2.05874	0	0	0.597559	0	0	0	0	0	0	0	0	0	0	0	0	1.18474	0	0	0	1.01254	0	0	0.628309	2.00786
Runx1	0.832984	0.0945386	2.13453	0.0821386	1.54579	0.693061	1.96023	0	0	1.42096	0	0.111093	0.0544739	0.0523705	0.07034	0	0	1.0596	0.0886103	0.0751023	1.84663	0	0.0723419	0.0502894	1.91559	0	0	1.83133	0	0.0564376	0	1.31297	0	0.0473884	0	0	0	1.32915	0	0	0	0.867577	0.169955	0.102885	0	0	0.0435407	0.0668586	1.62631
Ikzf2	0.299212	0.537422	2.06151	0.293363	1.33943	0	1.71281	0.387567	0.178208	0.157021	0.187956	0.0534022	0.176587	0.155334	0.110484	0.284011	0.157729	0.219609	0.280191	0.14261	1.00252	0.121633	0.310617	0.109019	1.65429	0.218659	0.257119	1.59843	0.309701	0.0898627	0	0	0.258751	0.161014	0.104565	0.256458	0.218809	0.229318	0.275394	0	0.0449323	0	0	0.469024	0.137582	0.173602	0.0914703	0.868198	1.30672
Lgals9	0	0.273663	1.66945	0	0	0	2.24403	0	0	0	0	0	0.273923	0	0	2.26657	0	0	0	0.1359	2.59578	0	0	0.20364	2.45531	1.93811	0	0	0	0.937331	0	0	0	0	0	0	0.158935	0	0	0	0	0	0	0	0	0	0	0	2.20543
Ptk2b	0	0	1.64524	0	0	0	1.43564	0	0	0	0	0	0	0	0	0	0	0	0	0	1.47208	0	0	0.88471	1.30594	0.662546	0	0.631232	0	0.169879	0	0	0.221316	0	0	0	0	0	0	0	0	0	0	0	0	0	0	0	1.54402
Gfi1	0	0	0.948699	0	0	0	1.93044	0	0	0	0	0	0	0	0	0	0	0	0	0	1.80397	0	0	0	1.3371	0	0	0.122416	0	0	0	0	0	0	0	0	0	0	0	0	0	0	0	0	0	0	0	0	1.13463
Dok2	0	0	1.75897	0	0	0	2.29418	0	0	0	0	0	0	0	0	0	0	0	0	0	2.14749	0	0	0	1.92986	0	0	0.878708	0	0	0	0	0	0	0	0	0	0	0	0	0	0	0	0	0	0	0	0	1.12352
Rab38	0	0	1.62331	0	0	0	1.51549	0	0	0	0.114314	0	1.43179	0	0	0	0	0	0	0	1.85016	0	0	0	2.0528	0	0	0.735044	0	0	0	0	0	0	0	0	0	0	0	0	0	0.130024	0.548613	0	0	0	1.099	0	0
Gm28112	0	0.177825	1.6247	0.215414	0	0.403483	2.20369	0.340073	0.248036	0.149657	0.395988	0	0.235032	0.14534	0	0.331612	0.192461	0.391299	0.356994	0	2.05411	0.126628	0.32957	0.469609	1.07461	0.684555	0.303456	1.38216	1.21223	0.47937	0	0	0.0905224	0.308908	0.206491	0	0.172951	0	0.207441	0	1.43822	0	1.34957	0.118557	0.109154	0.11812	0	0	1.25805
Ocln	0	0	0.299858	0	0	0.525294	1.60954	0.524836	0	0	0.105	0	0	0	1.06833	0	0	0.157655	0.170779	0	1.33463	0.119641	0	0	1.53151	0	0	1.82037	0	0	0	0	0.0954533	0.111418	0	0.225265	0.0516667	0	0	0	0.0990833	0	2.03828	0	0	0	0	0	0
Myb	0.250447	0	1.2731	0	0	0	2.06243	0	0	0	0	0	0	0	0	0	0	0	0.134464	0	0	0	0	0	1.48073	0	0	1.23263	0	0	0	0	0	0	0	0	0.0734839	0	0.118681	0	0	0	0	0	0	0	0	0.101797	0.829221
Krt18	0	0	1.73844	0	0	0	0.967734	0	0	1.39899	0	0	0	0	0	0	0	0	0	0	0.42566	0	0	0	1.91619	0	0	0.897872	0	0	0	0	0	0	0	0.398874	0	0	0	0	0	0	0	0	0	0	0	0	0
Ikzf1	0	0	1.15034	0	0	0	1.45991	0	0	0	0	0	0	0	0	0	0	0	0	0	0	0	0	0	0.977606	0	0	0	0	0	0	0	0	0	0	0	0	0.350744	0	0	0	0	0	0	0	0	0	0	1.34144
Spi1	0	0	0.945248	0	0	0	1.34413	0	0	0	0	0	0	0	0	0	0	0	0	0	0	0.801416	0	0	0.994482	0	0	0	0	0	0	0	0	0	0	0	0	0	0	0	0	0	0	0	0	0	0	0	1.65736
Prtn3	0	0	1.12414	0	0.368538	0	1.81659	0	0	0	0	0	0	0	0	0	0	0	0	0	0	0	0	0	1.76087	0	0	0	0	0	0	0	0	0	0	0	0	0	0	0	0	0	0	0	0	0	0	0	1.06739
Hlf	0	0	1.26684	0	0	0	1.69766	0	0	0.0565265	0	0.184118	0	0	0	0	0	0	0	0	0.306795	0	0	0	1.87454	0.0476107	0	0	0	0	0	0	0.0334701	0	0	0	0	0	0	0	0	0	0	0	0	0	0	0.0620985	0.914663
Mctp1	0	0.187095	0.399408	0	0	0.17235	1.48434	0	0	0	0	0	0	0	0	0.136963	0	0	0	0	0	0	0	0	1.97882	0	0	0	0	0	0	0	0	0.105989	0	0	0.0478717	0	0	0	0	0.0585721	0	0	0	0	0	0	1.6883
AI467606	0	0.485833	1.34116	0	0	0	1.40604	0	0	0.412332	0.508276	0	0	0	0.367685	0	0	0	0	0	0.363927	0	0	0	0	0	0	1.28493	0.529925	0	0	0	0	0	0	0	0	0	0	0	0	0	0	0	0	0	0	0	0
Gfi1b	0	0	1.40753	0	0	0	2.04347	0	0	0	0	0	0	0	0	0	0	0	0	0	0	0	0	0	0	0	0	0	0	0	0	0	0	0	0	0	0	0	0	0	0	0	0	0	0	0	0	0	0
Emb	0	1.2478	0.717869	0	0.324764	1.10653	1.67514	2.07278	1.27781	1.57306	0	0	0	0	0	1.30404	0	0	0	0	2.11562	0	0.597722	0.104667	1.94462	0.101903	0	1.56659	0	1.80068	0	0	0	0.747451	1.87067	0	0	0.319154	0	0	0	0.252363	0.190521	0.787903	0	0	0.0884634	1.44869	0
[truncated: 29 more columns]

## Sheet: Sample_Group_ID
SampleID	GroupID
sc1_cell1_salmon_out	Endo
sc1_cell10_salmon_out	Endo
sc1_cell11_salmon_out	Blood
sc1_cell12_salmon_out	Endo
sc1_cell13_salmon_out	Endo
sc1_cell14_salmon_out	Endo
sc1_cell15_salmon_out	Blood
sc1_cell16_salmon_out	Endo
sc1_cell17_salmon_out	Endo
sc1_cell18_salmon_out	Endo
sc1_cell19_salmon_out	Endo
sc1_cell2_salmon_out	Endo
sc1_cell20_salmon_out	Endo
sc1_cell22_salmon_out	Endo
sc1_cell23_salmon_out	Endo
sc1_cell25_salmon_out	Endo
sc1_cell26_salmon_out	Endo
sc1_cell27_salmon_out	Endo
sc1_cell28_salmon_out	Endo
sc1_cell29_salmon_out	Endo
sc1_cell30_salmon_out	Blood
sc1_cell32_salmon_out	Endo
sc1_cell33_salmon_out	Endo
sc1_cell34_salmon_out	Endo
sc1_cell35_salmon_out	Blood
sc1_cell36_salmon_out	Endo
sc1_cell38_salmon_out	Endo
sc1_cell39_salmon_out	Blood
sc1_cell4_salmon_out	Endo
sc1_cell40_salmon_out	Endo
sc1_cell42_salmon_out	Endo
sc1_cell43_salmon_out	Endo
sc1_cell44_salmon_out	Endo
sc1_cell45_salmon_out	Endo
sc1_cell46_salmon_out	Endo
sc1_cell47_salmon_out	Endo
sc1_cell48_salmon_out	Endo
sc1_cell49_salmon_out	Endo
sc1_cell5_salmon_out	Endo
sc1_cell50_salmon_out	Endo
sc1_cell51_salmon_out	Endo
sc1_cell52_salmon_out	Endo
sc1_cell53_salmon_out	Endo
sc1_cell54_salmon_out	Endo
sc1_cell55_salmon_out	Endo
sc1_cell56_salmon_out	Endo
sc1_cell57_salmon_out	Endo
sc1_cell58_salmon_out	Endo
sc1_cell6_salmon_out	Blood
sc1_cell60_salmon_out	Endo
sc1_cell61_salmon_out	Endo
sc1_cell62_salmon_out	Endo
sc1_cell63_salmon_out	Endo
sc1_cell64_salmon_out	Endo
sc1_cell65_salmon_out	Endo
sc1_cell66_salmon_out	Endo
sc1_cell67_salmon_out	Endo
sc1_cell68_salmon_out	Endo
sc1_cell69_salmon_out	Endo
sc1_cell70_salmon_out	Endo
sc1_cell71_salmon_out	Endo
sc1_cell74_salmon_out	Endo
sc1_cell76_salmon_out	Endo
sc1_cell77_salmon_out	Blood
sc1_cell78_salmon_out	Endo
sc1_cell79_salmon_out	Endo
sc1_cell8_salmon_out	Blood
sc1_cell80_salmon_out	Endo
sc1_cell81_salmon_out	Blood
sc1_cell82_salmon_out	Endo
sc1_cell84_salmon_out	Endo
sc1_cell86_salmon_out	Endo
sc1_cell87_salmon_out	Endo
sc1_cell90_salmon_out	Endo
sc1_cell92_salmon_out	Endo
sc1_cell93_salmon_out	Endo
sc1_cell94_salmon_out	Endo
sc1_cell96_salmon_out	Endo
