# Supplementary material for: Single-cell transcriptomics identifies CD44 as a marker and regulator of endothelial to haematopoietic transition
Source: Nat Commun. 2020 Jan 29;11:586. doi: 10.1038/s41467-019-14171-5 (PMC6989687; doi:10.1038/s41467-019-14171-5)
Supplement: Supplementary file 6 — Supplementary Data 2 [file 41467_2019_14171_MOESM6_ESM.xlsx]

## Sheet: Log2ex_data
ID	P1_AGM_VE-cad+_CD44-_01	P1_AGM_VE-cad+_CD44-_02	P1_AGM_VE-cad+_CD44-_03	P1_AGM_VE-cad+_CD44-_04	P1_AGM_VE-cad+_CD44-_05	P1_AGM_VE-cad+_CD44-_09	P1_AGM_VE-cad+_CD44-_10	P1_AGM_VE-cad+_CD44-_11	P1_AGM_VE-cad+_CD44-_12	P1_AGM_VE-cad+_CD44-_13	P1_AGM_VE-cad+_CD44-_14	P1_AGM_VE-cad+_CD44-_15	P1_AGM_VE-cad+_CD44-_16	P1_AGM_VE-cad+_CD44-_17	P1_AGM_VE-cad+_CD44-_18	P1_AGM_VE-cad+_CD44-_19	P1_AGM_VE-cad+_CD44-_20	P1_AGM_VE-cad+_CD44-_21	P1_AGM_VE-cad+_CD44-_22	P1_AGM_VE-cad+_CD44-_23	P1_AGM_VE-cad+_CD44+_01	P1_AGM_VE-cad+_CD44+_02	P1_AGM_VE-cad+_CD44+_05	P1_AGM_VE-cad+_CD44+_06	P1_AGM_VE-cad+_CD44+_07	P1_AGM_VE-cad+_CD44+_08	P1_AGM_VE-cad+_CD44+_09	P1_AGM_VE-cad+_CD44+_10	P1_AGM_VE-cad+_CD44+_11	P1_AGM_VE-cad+_CD44+_12	P1_AGM_VE-cad+_CD44+_13	P1_AGM_VE-cad+_CD44+_14	P1_AGM_VE-cad+_CD44+_15	P1_AGM_VE-cad+_CD44+_16	P1_AGM_VE-cad+_CD44+_17	P1_AGM_VE-cad+_CD44+_18	P1_AGM_VE-cad+_CD44+_19	P1_AGM_VE-cad+_CD44+_20	P1_AGM_VE-cad+_CD44+_21	P1_AGM_VE-cad+_CD44+_22	P3_AGM_VE-cad_High_CD44_low_03	P3_AGM_VE-cad_High_CD44_low_04	P3_AGM_VE-cad_High_CD44_low_05	P3_AGM_VE-cad_High_CD44_low_06	P3_AGM_VE-cad_High_CD44_low_07	P3_AGM_VE-cad_High_CD44_low_10	P3_AGM_VE-cad_High_CD44_low_11	P3_AGM_VE-cad_High_CD44_low_12	P3_AGM_VE-cad_High_CD44_low_13
ACTA2	3.96797	0	0	0	0	0	0	0	0	0	0	0	0	0	0	0	0	0	0	0	0	0	0	0	0	0	0	0	0	6.54208	0	0	0	0	0	0	0	0	9.61704	0	0	0	0	0	0	0	4.21288	0	5.1637
ACVR1	5.72206	0	6.40368	0	4.52217	3.4113	3.66115	0	6.35925	4.51372	0	3.35006	0	4.21677	5.91194	4.43627	4.49714	6.62967	0	5.77773	0	0	6.26131	0	3.71571	4.45367	4.06604	5.04217	0	4.55658	7.02331	5.64979	5.46631	0	4.22481	0	4.38391	0	3.94947	6.70266	5.07176	5.55371	4.30952	0.466995	3.43551	3.94155	4.22058	6.32482	4.29063
ACVR1B	3.96482	3.96736	0	3.50209	4.55661	5.03068	4.65823	5.9861	5.29412	6.21987	2.78761	0	3.77785	0	5.86796	4.68081	4.20872	5.13943	2.84895	0	5.34776	0	7.06253	3.00055	4.25473	2.78151	4.73616	5.73924	2.53106	2.49851	5.75041	5.43764	0	0	6.75988	4.1106	5.35045	5.44461	6.71356	7.49533	5.21689	5.11918	5.56442	5.10404	4.30133	6.2229	5.77829	5.1277	0
ACVR2A	3.27712	2.31486	2.2484	0	3.58967	0	4.71503	4.97698	3.38837	1.93603	4.88446	3.47314	0	4.71384	5.21313	4.34138	5.44454	5.20527	0	0	0	3.31116	1.76302	0	3.3529	0	2.4919	3.24133	3.43094	4.70353	4.0835	4.38127	3.91606	4.7688	0	3.92549	0	5.3055	3.86972	2.86254	0	0.573413	0	1.85572	1.08561	0.707911	0	0	0
ACVR2B	4.7753	3.60958	5.40889	0	0	0	0	5.72095	5.41369	0	3.7144	0	0	0	0	0	0	5.09222	1.92562	4.22436	0	3.96075	3.90456	0	5.24236	0	0.511611	0	0	5.37514	4.96429	6.61649	0	3.66267	4.23922	0	5.82516	5.46602	3.77123	5.35737	0	3.35436	3.26205	0	3.71972	0	5.76352	3.71769	4.51438
ACVRL1	8.11068	7.20367	6.89149	4.98887	8.65645	4.90479	8.9052	8.50426	4.3563	7.89035	8.41889	6.84325	6.86018	8.92869	7.94594	8.01305	8.81431	9.73253	8.33611	7.5238	5.94098	5.35098	9.40088	5.82542	8.11769	3.80867	8.47498	6.61267	4.33422	7.3254	8.36251	8.63839	0	8.02663	9.21587	4.25173	8.15673	7.21202	9.99974	7.6653	7.96582	9.34337	9.15098	9.43622	9.61933	8.89671	3.76184	8.57964	7.59029
ADCY4	6.063	5.4577	7.87183	6.6394	7.88082	6.79068	7.00816	8.04589	6.9177	7.93656	6.59691	7.70071	6.15872	8.64251	8.20342	8.72961	7.44026	8.95382	6.31088	7.37459	0	2.21309	8.34967	4.26301	7.1454	1.45487	7.68141	2.50398	0.47888	6.30272	8.16272	8.26559	4.14578	8.35967	8.26706	0	6.90518	7.61383	7.20627	9.11463	7.42401	7.35708	7.38824	7.67117	8.10573	7.26525	0	7.08448	5.91722
ATP2A3	6.41295	0.628932	2.66076	0	0	0	1.70693	3.07714	0.814535	0	0	0	0	1.16783	1.17597	1.89544	0	2.74255	0	3.05931	1.12711	0	2.34391	0	2.4254	6.63979	2.25933	6.53377	5.54146	3.968	1.03685	1.69702	4.30016	1.38344	0	6.16832	0	0	0	1.66366	4.17077	0	6.62666	5.9121	0.0295252	5.5543	6.91062	7.69322	3.62196
BMP4	9.37742	7.28201	6.36386	0	10.0249	8.07113	4.52556	0	5.8195	9.91491	4.60612	7.18549	0	4.55342	8.14207	6.52766	4.74414	6.45418	5.33584	6.80217	0	0	8.3757	0	7.51071	0	0	0	0	4.87271	9.47327	8.22194	0	0	0	0	9.3166	7.94281	6.80737	10.6335	5.21022	0	7.34208	0	0	7.41898	0	8.00197	2.77676
BMPR1A	6.0095	0	6.72175	1.07547	3.15366	4.00795	4.78998	0	5.60891	0	4.66827	0	0	5.26646	5.89345	5.60819	0	6.49511	0	6.05652	7.04863	4.56807	5.80483	6.59947	6.03116	5.35457	4.95928	6.77324	4.56378	3.09966	5.01182	5.38776	0	5.002	4.3611	4.70459	5.38207	4.63083	7.11512	7.14366	0	0.622996	3.53205	0	0	4.83893	0	4.32932	3.95298
BMPR2	6.66023	5.36054	4.98173	0	3.6494	5.52169	4.34794	7.71749	0	5.02824	6.60838	4.91194	5.98638	7.21225	6.4415	7.58286	7.20308	7.6777	2.65662	5.01339	4.86891	4.64735	6.14574	3.85096	4.12973	5.71003	6.63826	4.42173	4.45464	5.20158	5.57536	5.51022	3.91991	6.03952	6.54217	0	4.14454	6.99687	7.90923	7.19306	5.28962	6.67517	5.61929	5.02782	6.53627	3.95449	3.89408	6.8545	5.28113
CACNA2D1	4.53885	2.30552	0	0	0	2.88494	0	0	0	0	0	4.39943	0	0	0	0	0	0	0	0	0	0	5.72613	0	0	0	0	0	0	0	0	2.13538	0	0	0	0	0	4.41005	3.75342	0	0	0	0	0	0	0	0	0	0
CDH2	5.8698	6.56742	6.70018	6.63821	5.09414	0	6.71446	6.35653	5.86085	0.0194244	3.87644	5.14192	6.88124	7.18776	4.40878	7.79899	6.85385	8.27567	0	7.84792	0	0	7.23266	0	8.50751	0	7.19598	0	0	4.01992	7.14621	0	0	0	7.00916	0	6.01209	6.11589	8.20358	0	3.06476	5.75861	4.82674	4.42439	5.81308	2.74597	0	5.5259	3.20582
CDH5	9.57348	8.96193	10.7613	8.25573	11.0045	9.74648	11.2607	11.7507	10.4085	10.283	10.9899	9.73499	10.2501	11.3777	10.3904	10.6238	11.2687	12.5691	10.2084	10.9542	3.69146	0	11.6393	3.348	10.5543	4.92951	11.1488	0	0	11.0734	10.9185	11.2618	0	9.26169	11.7997	0	10.7777	10.5879	12.6914	11.3081	10.6904	11.8082	11.2437	10.775	12.4236	10.9096	10.6883	11.4413	10.591
CLDN5	1.76867	2.0515	3.28082	0	1.88673	2.37268	2.72458	1.82297	2.40125	1.56729	1.34722	0	0.637485	1.10024	2.093	0.499152	0	3.46894	0	1.37347	0	0	3.16631	0	4.54873	0	1.72626	0	0	1.78537	3.54118	4.22927	0	0.0789398	3.01021	0	3.07091	0.953766	1.89059	1.22884	0.898605	1.52137	0	0	1.09674	0.923126	0.165859	1.32783	0.331808
COL4A2	10.2643	8.31815	9.46869	7.21718	9.49973	8.1139	9.23957	10.2684	9.27577	7.60443	8.57445	8.58822	9.48829	9.79066	8.56813	9.88667	10.2082	10.7655	8.37307	9.0933	0	0	9.52504	0	7.16829	0	9.87023	0	0	9.34206	9.11032	10.0503	0	9.43996	10.6868	0	7.96905	8.07517	10.645	9.14083	8.99198	10.1774	8.78325	9.62695	11.1157	8.89333	5.78618	8.44685	6.14995
COL4A5	7.11353	4.66793	4.83826	2.84343	0	1.54786	3.44123	0.887101	4.33506	0	0	2.39531	0	2.96138	6.61655	3.09159	3.88473	6.44297	0	3.53195	1.44152	0	2.04161	0	4.25695	4.87843	2.23594	3.80026	4.50979	5.24186	6.47515	5.83209	0	0	0	0	7.09803	6.1115	3.07508	5.85926	7.18318	5.51185	6.70146	0.125033	4.50288	5.53622	0	0	4.5453
CTNNB1	10.2681	9.54712	9.73152	7.11711	9.25927	8.80833	9.82476	9.97273	9.41008	8.38459	6.30899	6.59693	9.30614	9.81734	10.8493	9.65563	8.20823	11.0835	8.49081	9.32201	8.23001	7.53862	10.7956	7.33751	10.5047	7.29656	9.72959	7.96219	7.72443	8.27877	10.4602	11.494	7.54593	8.28024	9.44693	7.76343	10.7287	9.61378	10.9888	11.0937	8.61871	9.35194	8.64384	7.76707	9.67505	9.23608	9.62148	9.35297	8.11758
DCAF12L1	6.91236	6.25345	0	0	0	4.42882	5.2882	6.31816	5.04937	0	3.06566	0	0	5.14822	5.92962	4.92559	6.38133	5.49306	0	4.47819	5.71819	6.42466	5.08341	6.60567	4.63628	0	4.40644	5.91185	4.1104	0	5.47944	5.84595	5.71365	4.68274	5.63807	0	5.96286	6.90356	6.16061	6.53271	5.35417	3.87806	5.89335	5.49851	5.49777	3.98599	5.67834	3.65206	3.37737
DPYSL3	8.14178	0	5.13445	0	5.3884	6.12439	5.81488	6.40911	3.79871	5.42345	5.06995	0	5.91903	5.1896	4.85222	6.89345	3.31612	4.92045	6.97096	5.70696	0	0	6.71517	0	3.72831	3.91769	6.84878	3.88382	0	5.57026	5.4474	5.34526	0	0	6.12843	0	3.18875	6.15198	6.03892	8.67955	5.20191	5.86192	3.10234	3.13414	7.16056	6.00521	0	5.65615	6.03449
ENG	10.0455	6.93826	9.20669	6.39932	9.60245	8.30546	8.72556	9.98178	8.32374	9.23517	7.37633	8.13766	7.24472	8.60259	10.1794	9.45202	10.206	10.6794	10.3002	8.37769	5.83859	5.64972	9.89253	4.81738	7.41704	5.25948	9.85381	6.07515	0	8.36798	9.71625	9.90157	6.22698	7.89951	9.49509	5.30506	10.0587	8.91752	10.0891	10.4697	7.80033	9.20806	8.91469	9.40706	9.29973	9.06602	8.12751	9.60039	7.22134
ENPP1	0	3.92611	0	0	0	0	0	0	0	0	0	0	0	0	0	0	0	0	0	0	0	0	0	6.38396	0	3.76645	0	3.70534	3.87321	0	0	0	0	0	0	0	0	0	0	0	0	0	0	0	0	0	0	0	0
EPO	0	0	0	0	0	0	0	0	0	0	0	0	0	0	0	0	0	0	0	0	0	0	0	0	0	0	0	0	0	0	0	0	0	0	0	0	0	0	0	0	0	0	0	0	0	0	0	0	0
EPOR	0	0	0	0	0	0	0	0	0	0	0	0	0	0	0	0	0	0	0	0	0	0	0	4.59567	0	0	0	0	0	0	0	0	0	0	0	0	0	0	0	4.92876	0	0	0	0	0	0	0	0	0
EPS8	3.8061	0	0	0	0	0	0	0	0	0	0	0	0	0	0	0	0	3.42649	0	0	0	7.4714	0	3.6838	0	5.15272	3.67914	4.7913	7.05252	0	2.95651	0	4.79964	0	0	6.16221	0	0	0	3.77105	0	0	0	4.317	0	0	2.94511	0	0
ERG	4.2484	7.28269	6.98371	4.23237	4.91208	4.70311	6.69857	7.4695	6.00655	5.34546	0	4.17491	6.82332	6.67785	7.62921	5.33493	6.30555	6.92359	0	6.56188	0	0	8.54899	0	8.01119	0	6.17835	0	0	6.95454	7.58304	7.91087	0	0	6.49827	0	7.98593	7.36049	8.49038	6.42796	3.90023	3.19462	2.34102	1.66024	4.75815	2.82971	5.77093	4.67076	0
ESAM	4.8161	3.16698	4.60569	0	6.39869	5.94996	7.79674	7.30872	5.20833	7.20805	7.297	6.28886	6.4731	7.27725	0	8.26174	6.98628	8.46808	6.30847	7.10089	3.76384	5.7655	8.52382	5.02855	7.98697	2.46458	7.93565	4.24782	0	8.5632	7.13098	4.23278	5.08312	5.91977	7.97982	0	2.7305	6.59995	9.43789	8.38049	7.29015	7.91238	7.82497	7.11515	7.86486	7.4436	7.15563	6.95209	6.23594
FAM122B	0	5.14913	3.7527	0	0	0	3.81825	5.20252	4.28719	5.46296	3.51527	0	6.42	7.47609	3.88042	3.86766	5.01704	7.72393	4.35972	0	5.36449	0	5.79853	4.05054	4.47868	0	0	0	4.23529	4.18137	3.46315	5.19668	0	3.95879	4.48946	4.92689	5.08927	0	4.19153	5.66156	0	5.21539	3.27046	0	4.77731	3.68041	3.27865	4.56105	3.01721
FBN1	8.06687	5.00266	6.50868	3.94096	0	0	5.18874	0	6.03495	0	0	4.87101	0	0	7.09593	5.44143	0	0	5.57167	0	0	0	6.15012	0	5.61463	0	0	0	0	7.19917	6.41121	7.90643	0	0	0	0	5.2955	0.834614	5.73532	9.51906	6.98709	7.9227	7.89453	0	5.29331	8.82067	4.3189	9.38642	6.42634
FLI1	8.34703	6.61871	7.7829	6.00043	8.16539	7.9333	8.07318	9.29106	7.17084	7.57098	4.33918	4.49991	8.13267	8.63829	8.38389	8.00818	6.98113	9.45363	7.97662	7.74635	6.5589	7.91307	7.97593	7.42077	9.25631	6.5997	8.42025	8.12597	7.67153	7.78261	8.61922	8.75722	7.38628	5.64659	7.73783	6.71541	6.96938	7.207	8.37277	8.44989	4.84316	7.63851	6.00436	5.76004	7.67387	7.51013	8.78418	6.88136	5.24418
FLRT2	6.46995	0	0	0	5.84486	3.58438	0	3.10192	0	5.14424	0	4.92424	0	0	5.02494	0	0	0	0	0.0256372	0	0	0	0	4.17879	0	0	0	0	0	5.07293	0	0	0	0	0	0	4.38628	0	3.62708	0.0403736	0	0.572333	0	0	0	0	0.0108757	0
FMO1	7.54022	0	0	0	6.24238	0	0	0	0	6.09688	0	5.25998	0	0	8.49572	0	0	4.45254	0	0	0	0	4.42995	0	0	0	5.08668	0	0	0	5.60619	0	0	0	4.8794	0	5.56127	3.72929	0	7.44872	0	0	0	7.95249	0	0	0	0	0
GATA1	0	0	0	0.113049	0	0	0	0.67368	0	0	0	0	0	0	0	0	0	0	0	0	0	0	0	0	0	0	0	0	0	0	0	0	0	0	0	0	0	0	0	0	0	0	0	0	0	0	0	0	0
GATA2	5.06477	5.64639	6.21872	0	0	0	0	0	0	0	0	0	4.54861	2.54461	6.29428	0	0	0	0	0	0	0	3.94021	0	6.26351	0	0	0	0	4.50294	0	3.98848	0	0	4.2743	0	6.59529	0	5.64852	6.25785	3.86321	0	5.38734	0.613324	0.991226	0	0	4.12081	4.23195
GDPD5	5.07903	7.14068	7.56099	5.02179	6.728	0	7.38893	7.98212	4.10966	5.45085	6.45135	0	6.66494	7.1011	6.78202	7.5447	8.24224	8.45935	7.31268	6.76935	3.88068	4.98595	6.58075	0	7.44978	0	7.0223	0	0	5.43785	7.78413	7.32706	0	4.59637	7.20438	4.20004	7.71325	6.75508	9.13348	8.25852	6.32764	6.35568	6.24397	6.55348	8.02083	0	4.40507	5.16844	5.30054
GFI1	0	0	0	0	0	0	0	0	0	0	0	0	0	0	0	0	0	0	0	0	0	0	0	0	0	0	0	0	0	0	0	0	0	0	0	0	0	0	0	0	0	0	2.96964	0	0	0	8.82399	0	0
GFI1B	0	0	0	0	0	0	0	0	0	0	0	0	0	0	0	0	0	0	0	0	0	0	0	0	0	0	0	0	0	0	0	0	0	0	0	0	0	0	0	0	0	0	0	0	0	0	0	0	0
GPR126	5.58558	4.21128	0	0	7.95193	4.71602	0	0	0	3.40111	0	7.61519	0	0	3.7539	0	0	0	0	0	0	0	0	0	0	0	0	0	0	6.17468	5.67812	0	0	0	4.19147	0	0	0	0	6.64348	3.25003	5.64858	7.18522	0	6.76676	6.48515	0	6.9945	4.46494
GRIA4	5.9054	0	0	0	3.09699	0	0	0	0	0	0	0	0	0	4.01861	0	0	0	0	0	0	0	2.96202	0	0	0	0	0	0	0	0	4.39115	0	0	0	0	4.72718	3.49435	0	4.99044	0	0	0	0	0	0	0	3.19107	0
HBB-BH1	0	0	0	0	0	0	0	0	0	0	0	0.408049	0	0	0	0	0	0	0	0	0	0	0	0	0	5.18652	0	0	0	0	0	0.252226	0	0	0	0	0.311896	0	0	0	0	0	0	0	0	0	0	0	0
ITGA2B	5.83248	0	5.74157	0	0	5.3797	1.47841	3.82425	0	0	3.11441	0	0	1.38143	3.58404	0.480778	2.51998	2.63815	0	4.95634	4.38831	0	3.95606	4.19131	4.00567	0	1.53024	0	3.42282	0	3.48372	3.57369	2.9736	0	0	2.4973	4.58988	3.71276	4.06317	4.23837	0	0	0	4.25917	0	0	0	0	3.70653
ITGAM	0	0	0	0	0	0	0	0	0	0	0	0	0	0	0	0	0	0	0	0	5.24204	3.5701	0	8.50622	0	3.79373	0	7.48724	4.74413	0	0	0	3.37038	0	0	5.40704	0	0	0	0	0	0	0	0	0	0	0	0	0
ITGB3	7.00594	0	0	0	0	0	0	0	1.27133	0	0	0	0	1.04551	0	0	0	0.972516	0	0	0	0	0	0	0.843328	0	1.1041	0	0	0	0	0	0	0.234922	1.75254	0	4.35822	0	5.66224	0.104317	0	0	0	0	0	0	7.24496	4.88062	0
KDR	9.33187	7.31384	8.25045	9.70793	11.003	9.3574	10.129	11.3122	9.03231	9.41458	9.61183	10.619	9.75244	11.4103	11.0874	10.0933	10.5821	11.0249	11.7227	9.89842	0	3.27319	10.0778	0	9.05565	0	9.59552	0	0	8.22569	10.808	11.166	0	10.1627	10.1772	0	10.7934	9.60177	10.9523	9.56805	5.98533	5.39503	5.47907	6.08164	7.43986	5.63097	5.33162	5.88276	5.05365
KIT	8.71362	4.65491	6.47187	7.18791	4.18296	6.87696	4.94704	8.27748	7.68614	4.70126	4.19512	6.11515	5.26753	6.77895	4.96459	7.75714	4.51875	9.20675	4.75672	4.0923	0	0	7.68631	6.17389	8.78482	0	7.36073	0	0.410883	0	6.35422	7.70827	0.379573	1.68807	0	0	3.86747	6.79147	6.31289	8.63294	3.80723	0	4.20982	7.4451	6.19884	0	11.1542	0	0
LAD1	2.59156	1.25365	4.30044	0	3.44448	0	4.56867	4.174	4.7	0	1.23555	1.28323	0	2.52717	3.83559	3.96187	0	5.20534	0	3.98378	2.48287	2.36954	1.44057	4.55043	5.28262	0	4.04385	4.05476	2.0822	2.83367	0.147638	2.99197	3.66688	4.2443	0	3.56288	1.3689	4.21863	3.26365	3.88512	0	0	0	0	0	0	0	0	0
LAT	4.3676	4.7931	5.23072	0	0	0	2.66501	4.80763	6.73433	0	0	5.57754	0	0	7.22327	7.70792	0	6.59066	5.36448	5.64835	0	0	0	0	7.8073	0	0	0	0	0	7.6017	9.74438	0	0	4.54733	0	5.05074	5.66383	0	4.04968	0	0	0	0	0	0	0	0	0
LGR5	4.30942	0	0	0	0	0	0	0	0	0	0	0	0	0	0	0	0	0	0	0	0	0	0	0	0	0	0	0	0	0	0	0	0	0	0	0	0	0	0	0	0	4.05699	0	0	0	0	0	0	5.27007
LMO2	6.90623	6.85381	7.30425	5.02394	5.65747	0	6.95764	7.85237	8.55532	4.6472	0	0	7.72928	6.42739	7.58151	7.03867	4.907	7.59516	7.47081	4.39973	4.08819	6.93466	7.63836	6.00822	8.65442	6.77159	8.65558	5.97002	7.52661	6.82749	7.29286	6.57006	6.11353	6.25181	7.27196	5.875	7.47184	5.08731	8.0916	8.20857	6.50655	8.14967	6.85399	4.18455	7.04562	7.52586	6.81859	7.05598	7.11243
LYL1	3.8778	1.13769	0	0	3.66092	4.56233	5.18378	3.02401	3.75623	4.11703	0	4.03478	0	3.84184	4.57086	0	2.4394	3.66698	2.8912	3.67265	0	3.0484	3.17177	2.8568	5.76692	3.42649	1.02644	4.74061	5.79063	3.71225	5.40595	4.6609	6.17273	0	0	4.85442	3.68727	5.03955	3.28555	7.11193	4.38722	4.41802	4.52914	1.29584	3.10553	5.35569	5.36706	5.41824	3.53154
MEIS2	5.55726	5.49162	8.0838	5.24823	0	5.68581	5.34644	0	7.75405	3.88897	0	0	0	3.10895	7.68902	4.44866	0	3.78449	4.70748	4.48306	0	0	7.11902	0	6.22586	0	6.89541	0	0	8.04423	7.49827	6.78042	0	0	3.13844	5.40323	5.60698	7.67698	6.99876	7.97276	6.47991	7.31057	7.03228	4.80823	5.83351	6.66741	4.85019	7.24918	6.24176
MET	0	0	0	0	0	0	0	0	0	0	0	0	0	3.87402	0	0	0	0	0	0	0	0	0	0	0	0	0	0	0	0	0	0	0	0	0	0	0	0	0	0	2.6499	3.20108	0	3.20563	4.71055	0	0	0	5.48708
MPO	0	0	0	0	0	0	0	0	0	0	0	0	0	0	0	0	0	0	0	0	0	0	0	0	0	0	0	0	0	0	0	0	0	0	0	0	0	0	0	0	0	0	0	0	0	0	0	0	0
MYB	0	5.0736	5.86036	0	3.05779	0	4.55212	5.30138	3.88739	0	3.5503	2.33486	0	1.79066	5.61976	0	0	5.60184	1.0839	4.72361	4.33338	5.28009	5.11866	6.32683	5.41736	1.49345	5.14584	6.03846	1.91556	0	4.23427	3.72247	6.12564	0	0	2.49568	4.38477	3.83036	3.43642	4.42744	0	0	0.757415	0	3.25928	0	7.05821	0	0
MYOM1	0	0	0	0	0	0	3.60564	0	0	0	3.79703	0	0	0	0	3.40602	0	3.59166	0	0	0	0	4.00703	0	3.01173	0	0	0	0	0	0	4.81377	0	0	0	0	0	0	0	0	0	0	0	0	0	0	4.39954	0	0
NOTCH1	4.30204	6.87707	7.32248	7.00942	5.46234	5.94481	6.28401	7.02348	5.20806	2.85004	6.29943	6.07912	6.13968	8.72718	7.1583	5.68051	6.85108	7.2817	5.30287	7.47885	4.58217	4.85159	7.95096	0	7.78581	3.27704	6.4622	6.08982	4.72274	4.97839	6.81606	7.99701	5.31363	7.54809	7.8777	3.93326	7.2965	6.48804	8.43245	7.90177	4.50026	6.35879	5.52771	3.32321	8.00497	5.81425	2.89443	5.26385	4.71432
NPR1	7.26492	6.34844	4.97379	6.72868	8.38092	6.76681	5.85583	5.84795	6.22719	6.17667	6.04335	6.46131	0	0	7.54974	7.03047	4.72351	4.77159	5.87938	0	3.57221	0	8.4074	0	7.17369	0	6.28313	0	0	7.15766	7.92983	8.36973	0	0	0	0	7.01198	6.94415	4.83914	8.52759	2.32296	6.86824	7.29047	4.18761	0	6.43278	4.12999	6.33023	5.24527
PALLD	7.2846	0	4.78591	0	6.19909	4.54899	5.9064	0	5.29249	3.5375	0	4.26795	0	4.95789	8.12674	5.30891	5.60856	5.37939	0	0	5.6248	0	6.7325	4.74923	6.4659	5.2687	0	4.75467	2.76864	7.99809	6.18458	0	0	5.69515	7.65476	0	4.4534	6.4127	6.37994	0	6.84344	7.8247	5.69554	0	6.8756	6.20419	6.91575	6.33435	5.76095
PCDH12	5.68613	5.07778	7.50309	7.92651	8.08246	5.1788	8.97915	9.94915	8.01307	7.12271	8.65499	7.27213	7.52363	8.85285	7.52754	8.35565	8.12104	10.2792	8.80137	8.19393	0	0	8.53061	0	7.13237	0	7.45772	0	0	0	7.01806	8.70684	0	6.50214	7.68214	0	3.88388	7.26845	10.601	7.82696	6.60319	4.88225	3.34084	6.9228	7.46556	6.14607	0	7.01783	0
PDZD2	5.51271	0	0	0	6.98557	0	0	4.19147	0	0	0	0	0	0	0	0	0	0	0	0	0	0	5.33163	0	0	0	0	0	0	0	0	0	0	0	7.32723	0	0	0	6.06974	7.3886	0	7.22235	6.17893	5.14461	9.60416	4.35431	3.63695	0	0
PECAM1	9.70431	8.41061	8.58431	6.05668	9.43536	7.5947	9.75628	10.7793	9.50787	9.07839	9.86577	6.87367	9.79603	10.9669	9.97252	10.7226	10.7474	11.2914	2.47261	9.78561	0	0	10.8669	4.27399	7.84106	4.75107	10.6484	6.48509	5.08095	10.0729	9.26214	10.3643	2.61016	8.56975	10.546	0	10.5894	9.80136	11.3854	10.6331	8.84575	10.6747	9.01433	9.66568	11.0786	9.56003	9.47218	9.16685	8.31244
PLCD1	6.72212	2.73844	5.9133	4.80491	0	1.33332	3.94071	5.04149	5.95628	0	4.44454	5.18815	0	4.49794	4.6136	4.86876	0.707186	5.54337	0	6.08808	0	4.24954	6.62103	5.11752	5.03137	3.31989	0	4.4218	4.46488	0	5.03229	6.72437	5.95385	2.42412	5.01631	4.22623	6.97066	5.64452	4.52415	8.57743	3.7863	0	4.16139	0.0849358	4.72303	4.21342	0	0	0
PPIA	13.2566	12.9961	13.9452	9.79756	11.8718	12.3473	13.4638	13.2676	13.9111	12.8093	11.1616	10.3797	13.3582	12.8333	13.559	13.8196	10.7856	14.6904	12.0935	12.4786	13.175	12.352	14.3948	12.9857	14.4705	12.6913	13.0637	13.6816	13.3098	10.5739	13.9601	14.9219	13.0838	10.3062	12.0879	12.3529	14.6289	13.5488	14.0397	14.4036	11.062	12.4963	11.7401	11.2898	11.5982	10.8451	12.8705	11.9884	10.4123
PPP1R16B	0	0	5.73879	0	0	0	6.11435	5.58854	6.71852	0	0	0.252946	5.90389	3.30895	4.13349	5.69141	0	6.64912	4.30198	4.51538	0	0	3.14632	0	4.39099	0	7.12614	0	0	0	3.12316	5.262	0	5.45795	3.31284	0	4.03817	1.31448	4.18987	6.18687	0	3.70517	2.08977	0	0	0	5.1234	5.14442	4.34633
PTPRB	8.31961	0	6.75377	4.20994	9.39214	7.70985	7.58833	7.42614	5.91768	7.86516	7.75607	8.02719	6.42033	9.97383	8.21713	9.14498	8.42679	9.10166	5.90047	8.70378	0	0	9.05824	0	6.53735	0	7.07263	0	0	7.96613	7.5871	8.5435	0	8.70993	9.5069	0	7.47682	6.92528	8.78522	9.78749	9.26849	9.37691	9.45524	6.62863	9.49012	8.52861	6.88533	9.91249	8.52676
PTPRC	4.5686	0	6.27148	0	0	3.79989	5.94	6.07313	5.43193	0	5.55959	5.21676	0	5.60827	4.89214	3.62012	4.60284	5.69952	4.69012	6.6928	6.9239	6.9189	6.08279	9.10046	6.21348	7.19003	6.04377	9.14667	6.85293	0	5.11386	6.38747	7.73863	4.82228	0	7.84965	6.53113	4.79254	6.08516	7.37761	0	0	0	2.44837	3.06622	5.51063	6.47828	0	0
PTPRM	7.70969	8.04729	9.35069	0	8.06681	9.05785	7.4904	8.80356	7.86656	4.00733	9.11213	0	8.85752	9.16064	0	10.3088	9.33858	10.7953	9.28687	9.36719	0	0	9.64178	0	8.85689	0	7.72985	0	0	7.51425	9.38678	10.185	0	6.0977	10.352	0	8.49809	8.48623	9.34124	9.82877	8.08958	8.88588	7.97231	7.77084	8.95181	8.22398	0	8.90702	7.06558
RAMP2	9.95595	9.46157	9.02691	6.5104	9.32303	8.62925	8.80174	9.49696	9.69034	9.277	7.96002	6.46728	8.30953	8.90395	10.9307	9.41994	9.6794	10.5009	5.20619	7.82968	3.45363	3.95939	9.96644	0	10.7251	0	9.78125	4.88368	2.71648	10.0175	10.2146	11.0741	3.1483	5.8236	9.92356	0	10.0954	9.64197	9.69059	10.944	10.3944	8.60244	9.79091	9.3766	9.78322	10.2828	8.20316	9.78354	9.10118
RUNX1	0	0	0	0	0	0	0	0	0	0	0	0	0	0	0	0	0	0	0	0	6.31621	7.04334	0	9.36099	0	3.80759	0	6.62925	7.02356	0	0	0	6.15075	0	0	4.25953	0	3.42263	0	0	0	0	0	0	0	0	7.41098	0	0
SAMD4	3.64117	0	6.05265	0	0	5.70492	4.82855	0	5.84478	0	0	0	4.99647	0	4.70657	4.71226	0	5.25322	4.8178	0	5.67118	0	0	0	0	0	0	0	4.07741	4.59428	4.40833	6.18108	0	0	0	5.59384	6.0624	5.61985	4.9717	6.46119	0	3.54889	0	0	3.86574	0	3.9763	0	0
SASH1	0	0	0	0	4.6184	4.14755	0	0	0	0	0	0	5.361	0	0	0	4.80306	4.20542	0	0	5.86927	0	0.312282	4.1598	0	0	4.47259	0	0	3.83432	0	0	4.30227	0	0	0	0	0	5.64551	0	0	0	0	0	4.08389	0	0	4.79474	0
SERPINE1	6.71733	0	4.77967	0	0	0	0	0	0	0	0	0	0	0	0	0	0	0	0	0	3.85679	8.83649	0	0	3.94358	0	0	0	0	0	0	0	0	0	0	0	0	0	0	4.2016	0	2.49373	0	0	4.5884	4.67275	0	4.30894	0
SPI1	0	0	0	0	0	0	0	0	0	0	0	0	0	0	0	0	0	0	0	0	10.0616	9.1204	0	10.253	0	9.03861	0	9.83122	9.24839	0	0	0	9.24053	0	0	7.0062	0	0	0	0	0	0	0	0	0	0	8.98066	0	0
SHE	4.09895	3.159	5.49414	4.12935	5.38941	0	0.953551	4.06069	4.46113	1.44576	0	0	0	3.39025	6.38378	5.68711	0	6.3895	3.86411	0	0	0	6.64016	0	6.35794	0	4.84999	0	0	0	5.47526	6.37046	0	0	4.50359	0	6.07752	0	6.67262	5.69585	5.11812	4.07005	3.34115	3.07454	4.00498	0	0	3.39473	0
SLA	0	0	0	0	0	0	0	0	0	0	0	0	0	0	0	0	0	0	0	0	7.8511	6.94575	0	7.65304	0	7.41807	0	6.84759	8.43908	0	0	0	4.40655	0	0	7.80196	0	0	0	0	0	0	0	0	0	0	7.58466	0	0
SMAD1	7.00669	7.70323	7.63345	4.34982	5.29001	5.72976	5.72997	7.96559	8.446	5.46272	5.95438	0	7.62422	6.93562	7.59655	7.60425	5.24026	9.54348	8.08307	5.53101	6.84821	4.21722	8.40688	6.34596	7.78643	5.0523	7.20268	6.29868	5.69824	5.79974	7.55347	8.96743	0	0	6.96216	6.49779	8.88262	7.66016	8.76815	8.13593	3.9907	7.56587	6.63944	5.26034	7.07498	5.39883	4.17242	5.78274	5.14063
SMAD2	5.29166	4.37769	6.14587	0	5.84412	4.65056	6.813	6.11191	7.45753	0	4.54553	0	5.82265	5.93244	6.86643	6.93776	4.59974	7.37571	7.18246	4.8608	6.02317	0	6.09647	6.20486	7.18766	0	6.50272	6.75509	0	4.92634	6.39631	6.23151	6.09713	0	3.25975	5.00564	7.87132	4.82753	6.41145	7.73974	1.62869	0.766605	1.62933	3.7651	5.95176	5.28497	5.90794	4.54875	1.73779
SMAD3	8.07286	0	5.72328	4.5276	0	4.24371	4.86024	7.30393	6.02115	4.98333	0	0	6.65506	4.37795	6.24042	4.75486	0	6.14029	5.75044	6.42484	0	6.75935	4.89281	5.58296	7.9725	6.03754	0	6.16425	6.83501	6.08588	5.01024	7.38642	5.71392	0	0	0	4.30997	6.17293	7.35979	5.0534	0	5.28119	3.84707	5.90681	0	0	6.13045	5.41417	0
SMAD4	8.9815	7.77688	8.14984	4.45832	7.28789	5.54012	8.15607	8.377	7.04295	5.16362	6.04284	5.0716	8.0695	5.19733	8.3427	6.67685	5.23287	8.92338	1.30564	6.48337	6.82362	0	7.96015	5.24931	9.41679	6.17535	8.09158	7.6481	5.11295	6.83864	8.9155	9.41686	5.88875	6.36925	6.91888	5.94319	8.94791	7.4697	8.68705	9.18524	6.61656	7.43277	5.7078	4.21176	6.78258	6.09644	6.45674	5.61256	5.01877
SMAD5	7.83513	7.63531	8.18948	5.42552	6.89143	6.63707	7.26415	7.34365	6.23748	4.83784	4.4171	6.23927	7.16539	6.67936	7.79348	8.29778	4.23914	8.08347	6.74957	5.9437	4.17984	4.40074	8.60949	4.74837	8.61778	0	7.49928	3.35478	5.03915	5.28526	8.15604	8.92962	4.03997	4.02605	6.36839	1.04042	8.32338	7.56615	8.60144	7.39059	5.40134	6.2357	5.71063	2.37344	4.31906	6.12329	6.0443	5.02362	4.29197
SMAD6	5.58892	0	5.85044	5.76355	0	0	0	4.66187	3.65738	4.12208	0	0	0	0	7.96531	0	4.26686	4.63243	0	3.80174	0	0	0	0	7.07945	0	5.21199	0	0	5.65078	4.62655	5.8083	0	7.24932	7.78799	0	7.59131	0	4.28101	8.00459	6.64519	7.00079	8.30512	5.11181	7.60077	9.37485	5.95572	7.85908	7.01497
SMAD7	0	0	0	0	0	0	0	6.44057	0	0	0	4.52631	0	0	0	5.92362	0	0	0	6.59045	0	0	0	0	0	0	0	0	0	0	0	0	0	0	0	0	0	0	0	0	7.43966	7.15452	7.02586	4.40697	7.85625	8.76946	6.30108	6.17706	5.44378
SMAD9	0	0	1.04753	0	0	0	0	0	0	0	0	0	0	0	0	0	0	0	0	0	0	1.88673	0	1.06383	0	0	0	0	0	0	0	0	0	0	0	0	0	3.4362	5.64121	0	0	0	0	0	0	0	0	0	0
SNAI1	7.5902	6.08716	5.84753	5.51531	0	5.35201	6.19138	0	7.7674	6.06609	0	3.98436	4.88024	0	8.20076	5.12466	0	4.94047	0	4.38275	0	0	6.52661	0	7.99559	0	5.28359	0	0	0	5.40778	8.27555	0	0	0	0	6.95762	5.37823	8.60121	5.17275	0	4.49138	3.42611	3.8008	4.02795	0	0	0	0
SNAI2	6.14646	0	0	0	0	0	0	2.75763	4.98878	4.97261	1.99788	0	0	0	0	5.12476	0	7.48036	0	2.82483	0	0	3.88959	0	4.01851	0	5.66514	0	0	0	3.29497	0	0	0	0	0	5.46426	0	3.40505	4.98633	0	1.08754	0	0.138394	0	0	0	0	0
SOX7	5.13427	6.5051	3.81112	0	4.77371	5.9857	6.64928	6.18197	5.86321	0	0	3.29398	6.67574	7.78632	6.50407	5.1726	7.19845	7.52953	7.6759	7.76927	0	0	5.36846	0	7.58155	0	7.59842	0	0	6.28249	7.96212	5.80475	0	3.27977	9.11271	0	0	0	8.53769	8.4996	4.69697	2.74645	5.49585	3.92341	8.35928	7.8931	0	5.36487	6.24154
TAL1	5.89665	6.18177	5.9682	6.23713	5.13316	4.78574	5.49777	6.15067	7.47965	5.83612	4.31445	4.35686	4.50446	0	4.45728	0	5.65509	6.4089	7.06646	5.82238	0	0	7.16333	0	7.24952	4.63818	5.54653	0	4.95926	6.56234	7.57609	6.9234	0	4.07381	5.98371	4.42596	6.00558	5.69244	0	5.85327	5.15436	0	6.40565	5.40664	5.11484	7.40769	6.91553	5.89867	5.43418
TEK	8.22174	7.0756	6.91316	5.47344	9.40497	9.20554	8.08876	9.27536	6.32482	8.23149	7.19987	7.96351	2.74434	7.84513	8.31245	8.91769	5.85319	10.2735	1.16732	7.79136	0	0	9.66876	0	9.62028	0	7.75542	0	0	9.81501	9.41885	9.2439	0	5.05724	7.2819	0	7.96247	9.24339	7.48254	11.2322	8.6854	9.9773	10.0419	7.64431	8.72484	9.51717	7.73241	9.78245	8.26403
TGFB1	9.5014	9.128	9.37289	4.37387	8.36058	8.37524	8.93606	8.47103	9.72078	7.83794	4.73726	0	8.06843	7.74772	9.29347	9.03368	8.01595	9.88677	5.38315	6.55524	10.5042	9.19521	9.17099	10.4967	9.97299	8.96145	9.07934	10.236	9.07059	7.94827	9.47004	11.219	8.08625	0	7.85799	8.82652	8.8594	9.01988	9.02262	10.3815	6.63762	8.32344	7.83577	7.39256	8.3149	7.30685	7.74697	6.17108	6.84951
TGFB2	5.69261	0	3.71128	3.47686	0	2.76144	3.18	4.54888	4.33407	0	4.53976	0	0	4.38521	0	0	4.6404	5.73896	0	0	3.22107	0	3.34066	0	3.95846	0	4.71242	0	0	0	0	3.01377	0	0	4.46652	3.32773	0	2.52894	5.84941	0	0	5.45544	0	0	4.80072	0	0	0	0
TGFB3	6.81868	4.35404	0	0	0	0	0	0	0	0	0	0	0	0	0	0	0	0	0	0	0	0	0	0	4.70616	0	0	0	0	0	0	0	0	0	0	0	6.66439	0	4.43704	0	0	0	0	0	3.76551	0	0	0	0
TGFBR1	7.81452	5.98986	6.81844	5.16804	5.04022	5.14203	6.04759	6.49321	6.89373	6.44144	6.24683	6.59703	7.23315	8.03058	7.27297	6.83702	7.25958	8.22613	7.59639	6.28495	6.60899	6.21849	7.74575	9.78929	8.22371	5.96206	7.02248	9.11869	7.50426	5.8855	7.21807	8.36173	7.48199	6.21588	6.514	7.21737	7.73087	7.38148	7.19999	7.08834	6.16855	5.75385	2.99768	5.11712	7.56843	6.53361	7.32755	6.81594	6.03459
TGFBR2	6.028	3.6494	5.75942	4.09573	0	0	4.43037	5.58546	0	0	5.44423	0	0	0	4.34017	3.50873	3.79646	5.88799	5.49176	0	5.25459	7.08742	4.38683	4.74249	5.38403	5.59362	3.70531	7.02858	6.26928	0	6.25528	6.79197	6.87456	0	4.57623	4.09145	5.16375	0	4.83906	5.18276	2.9189	0	2.42113	3.29016	0	2.92978	3.68629	2.79903	0
THPO	0	0	0	0	0	0	0	0	0	0	0	0	0	0	0	0	0	0	0	0	0	0	0	0	0	0	0	0	0	0	0	0	0	0	0	0	0	0	0	0	0	0	0	0	0	0	0	0	0
UPP1	7.32235	5.86943	5.52413	0	6.91981	5.83964	6.19449	6.65745	5.56334	8.32537	0	5.79206	6.70483	5.03115	6.29123	4.36095	0	6.77862	6.06157	0	0	0	8.81917	0	8.3214	0	5.70593	0	0	4.78448	7.93307	6.86081	0	0	6.66836	0	9.6257	0	8.36916	4.78324	0	0	0	6.68912	6.42709	0	4.31092	0	0
[truncated: 293 more columns]

## Sheet: Metadata
SampleID	Phenotype	Time point_SomitePairs
P1_AGM_VE-cad+_CD44-_01	CD44Neg	E10_5_36_to39sp
P1_AGM_VE-cad+_CD44-_02	CD44Neg	E10_5_36_to39sp
P1_AGM_VE-cad+_CD44-_03	CD44Neg	E10_5_36_to39sp
P1_AGM_VE-cad+_CD44-_04	CD44Neg	E10_5_36_to39sp
P1_AGM_VE-cad+_CD44-_05	CD44Neg	E10_5_36_to39sp
P1_AGM_VE-cad+_CD44-_09	CD44Neg	E10_5_36_to39sp
P1_AGM_VE-cad+_CD44-_10	CD44Neg	E10_5_36_to39sp
P1_AGM_VE-cad+_CD44-_11	CD44Neg	E10_5_36_to39sp
P1_AGM_VE-cad+_CD44-_12	CD44Neg	E10_5_36_to39sp
P1_AGM_VE-cad+_CD44-_13	CD44Neg	E10_5_36_to39sp
P1_AGM_VE-cad+_CD44-_14	CD44Neg	E10_5_36_to39sp
P1_AGM_VE-cad+_CD44-_15	CD44Neg	E10_5_36_to39sp
P1_AGM_VE-cad+_CD44-_16	CD44Neg	E10_5_36_to39sp
P1_AGM_VE-cad+_CD44-_17	CD44Neg	E10_5_36_to39sp
P1_AGM_VE-cad+_CD44-_18	CD44Neg	E10_5_36_to39sp
P1_AGM_VE-cad+_CD44-_19	CD44Neg	E10_5_36_to39sp
P1_AGM_VE-cad+_CD44-_20	CD44Neg	E10_5_36_to39sp
P1_AGM_VE-cad+_CD44-_21	CD44Neg	E10_5_36_to39sp
P1_AGM_VE-cad+_CD44-_22	CD44Neg	E10_5_36_to39sp
P1_AGM_VE-cad+_CD44-_23	CD44Neg	E10_5_36_to39sp
P1_AGM_VE-cad+_CD44+_05	CD44Neg	E10_5_36_to39sp
P1_AGM_VE-cad+_CD44+_07	CD44Neg	E10_5_36_to39sp
P1_AGM_VE-cad+_CD44+_09	CD44Neg	E10_5_36_to39sp
P1_AGM_VE-cad+_CD44+_12	CD44Neg	E10_5_36_to39sp
P1_AGM_VE-cad+_CD44+_13	CD44Neg	E10_5_36_to39sp
P1_AGM_VE-cad+_CD44+_14	CD44Neg	E10_5_36_to39sp
P1_AGM_VE-cad+_CD44+_17	CD44Neg	E10_5_36_to39sp
P1_AGM_VE-cad+_CD44+_19	CD44Neg	E10_5_36_to39sp
P1_AGM_VE-cad+_CD44+_20	CD44Neg	E10_5_36_to39sp
P1_AGM_VE-cad+_CD44+_21	CD44Neg	E10_5_36_to39sp
P1_AGM_VE-cad+_CD44+_22	CD44Neg	E10_5_36_to39sp
P3_AGM_VE-cad+_CD44-_01	CD44Neg	E11_5_42_to45sp
P3_AGM_VE-cad+_CD44-_02	CD44Neg	E11_5_42_to45sp
P3_AGM_VE-cad+_CD44-_03	CD44Neg	E11_5_42_to45sp
P3_AGM_VE-cad+_CD44-_04	CD44Neg	E11_5_42_to45sp
P3_AGM_VE-cad+_CD44-_06	CD44Neg	E11_5_42_to45sp
P3_AGM_VE-cad+_CD44-_07	CD44Neg	E11_5_42_to45sp
P3_AGM_VE-cad+_CD44-_13	CD44Neg	E11_5_42_to45sp
P3_AGM_VE-cad+_CD44-_14	CD44Neg	E11_5_42_to45sp
P3_AGM_VE-cad+_CD44-_15	CD44Neg	E11_5_42_to45sp
P3_AGM_VE-cad+_CD44-_20	CD44Neg	E11_5_42_to45sp
P3_AGM_VE-cad+_CD44-_21	CD44Neg	E11_5_42_to45sp
P3_AGM_VE-cad+_CD44-_22	CD44Neg	E11_5_42_to45sp
P3_AGM_VE-cad+_CD44-_23	CD44Neg	E11_5_42_to45sp
P3_AGM_VE-cad+_CD44-_26	CD44Neg	E11_5_42_to45sp
P3_AGM_VE-cad+_CD44-_27	CD44Neg	E11_5_42_to45sp
P3_AGM_VE-cad+_CD44-_28	CD44Neg	E11_5_42_to45sp
P3_AGM_VE-cad+_CD44-_31	CD44Neg	E11_5_42_to45sp
P3_AGM_VE-cad+_CD44-_35	CD44Neg	E11_5_42_to45sp
P3_AGM_VE-cad+_CD44-_36	CD44Neg	E11_5_42_to45sp
P3_AGM_VE-cad+_CD44-_38	CD44Neg	E11_5_42_to45sp
P3_AGM_VE-cad+_CD44-_39	CD44Neg	E11_5_42_to45sp
P3_AGM_VE-cad+_CD44-_41	CD44Neg	E11_5_42_to45sp
P3_AGM_VE-cad+_CD44-_42	CD44Neg	E11_5_42_to45sp
P3_AGM_VE-cad+_CD44-_44	CD44Neg	E11_5_42_to45sp
P3_AGM_VE-cad+_CD44-_46	CD44Neg	E11_5_42_to45sp
P5_AGM_VE-cad+_CD44-_01	CD44Neg	E9_5_23_to26sp
P5_AGM_VE-cad+_CD44-_02	CD44Neg	E9_5_23_to26sp
P5_AGM_VE-cad+_CD44-_03	CD44Neg	E9_5_23_to26sp
P5_AGM_VE-cad+_CD44-_04	CD44Neg	E9_5_23_to26sp
P5_AGM_VE-cad+_CD44-_05	CD44Neg	E9_5_23_to26sp
P5_AGM_VE-cad+_CD44-_06	CD44Neg	E9_5_23_to26sp
P5_AGM_VE-cad+_CD44-_07	CD44Neg	E9_5_23_to26sp
P5_AGM_VE-cad+_CD44-_08	CD44Neg	E9_5_23_to26sp
P5_AGM_VE-cad+_CD44-_09	CD44Neg	E9_5_23_to26sp
P5_AGM_VE-cad+_CD44-_10	CD44Neg	E9_5_23_to26sp
P5_AGM_VE-cad+_CD44-_11	CD44Neg	E9_5_23_to26sp
P5_AGM_VE-cad+_CD44-_12	CD44Neg	E9_5_23_to26sp
P5_AGM_VE-cad+_CD44-_15	CD44Neg	E9_5_23_to26sp
P5_AGM_VE-cad+_CD44-_16	CD44Neg	E9_5_23_to26sp
P5_AGM_VE-cad+_CD44-_18	CD44Neg	E9_5_23_to26sp
P5_AGM_VE-cad+_CD44-_20	CD44Neg	E9_5_23_to26sp
P5_AGM_VE-cad+_CD44-_21	CD44Neg	E9_5_23_to26sp
P5_AGM_VE-cad+_CD44-_22	CD44Neg	E9_5_23_to26sp
P5_AGM_VE-cad+_CD44-_23	CD44Neg	E9_5_23_to26sp
P5_AGM_VE-cad+_CD44-_24	CD44Neg	E9_5_23_to26sp
P5_AGM_VE-cad+_CD44-_25	CD44Neg	E9_5_23_to26sp
P5_AGM_VE-cad+_CD44-_26	CD44Neg	E9_5_23_to26sp
P5_AGM_VE-cad+_CD44-_27	CD44Neg	E9_5_23_to26sp
P5_AGM_VE-cad+_CD44-_28	CD44Neg	E9_5_23_to26sp
P5_AGM_VE-cad+_CD44-_29	CD44Neg	E9_5_23_to26sp
P5_AGM_VE-cad+_CD44-_30	CD44Neg	E9_5_23_to26sp
P5_AGM_VE-cad+_CD44-_31	CD44Neg	E9_5_23_to26sp
P5_AGM_VE-cad+_CD44-_32	CD44Neg	E9_5_23_to26sp
P5_AGM_VE-cad+_CD44-_34	CD44Neg	E9_5_23_to26sp
P5_AGM_VE-cad+_CD44-_36	CD44Neg	E9_5_23_to26sp
P5_AGM_VE-cad+_CD44-_37	CD44Neg	E9_5_23_to26sp
P5_AGM_VE-cad+_CD44-_38	CD44Neg	E9_5_23_to26sp
P5_AGM_VE-cad+_CD44-_39	CD44Neg	E9_5_23_to26sp
P5_AGM_VE-cad+_CD44-_40	CD44Neg	E9_5_23_to26sp
P5_AGM_VE-cad+_CD44-_41	CD44Neg	E9_5_23_to26sp
P5_AGM_VE-cad+_CD44-_43	CD44Neg	E9_5_23_to26sp
P5_AGM_VE-cad+_CD44-_44	CD44Neg	E9_5_23_to26sp
P6_CD44low_C-kit-_01	CD44Neg	E10_30_to32sp
P6_CD44low_C-kit-_02	CD44Neg	E10_30_to32sp
P6_CD44low_C-kit-_03	CD44Neg	E10_30_to32sp
P6_CD44low_C-kit-_04	CD44Neg	E10_30_to32sp
P6_CD44low_C-kit-_05	CD44Neg	E10_30_to32sp
P6_CD44low_C-kit-_06	CD44Neg	E10_30_to32sp
P6_CD44low_C-kit-_07	CD44Neg	E10_30_to32sp
P6_CD44low_C-kit-_09	CD44Neg	E10_30_to32sp
P6_CD44low_C-kit-_10	CD44Neg	E10_30_to32sp
P6_CD44low_C-kit-_12	CD44Neg	E10_30_to32sp
P6_CD44low_C-kit-_13	CD44Neg	E10_30_to32sp
P6_CD44low_C-kit-_15	CD44Neg	E10_30_to32sp
P6_CD44low_C-kit-_16	CD44Neg	E10_30_to32sp
P6_CD44low_C-kit-_17	CD44Neg	E10_30_to32sp
P6_CD44low_C-kit-_18	CD44Neg	E10_30_to32sp
P6_CD44low_C-kit-_20	CD44Neg	E10_30_to32sp
P6_CD44low_C-kit-_21	CD44Neg	E10_30_to32sp
P6_CD44low_C-kit-_22	CD44Neg	E10_30_to32sp
P6_CD44low_C-kit-_23	CD44Neg	E10_30_to32sp
P6_CD44low_C-kit-_24	CD44Neg	E10_30_to32sp
P6_CD44low_C-kit-_25	CD44Neg	E10_30_to32sp
P6_CD44low_C-kit-_26	CD44Neg	E10_30_to32sp
P6_CD44low_C-kit-_27	CD44Neg	E10_30_to32sp
P6_CD44low_C-kit-_29	CD44Neg	E10_30_to32sp
P6_CD44low_C-kit-_30	CD44Neg	E10_30_to32sp
P6_CD44low_C-kit-_31	CD44Neg	E10_30_to32sp
P6_CD44low_C-kit-_33	CD44Neg	E10_30_to32sp
P6_CD44low_C-kit-_34	CD44Neg	E10_30_to32sp
P6_CD44low_C-kit-_35	CD44Neg	E10_30_to32sp
P6_CD44low_C-kit-_36	CD44Neg	E10_30_to32sp
P6_CD44low_C-kit-_37	CD44Neg	E10_30_to32sp
P6_CD44low_C-kit-_38	CD44Neg	E10_30_to32sp
P6_CD44low_C-kit-_39	CD44Neg	E10_30_to32sp
P6_CD44low_C-kit-_40	CD44Neg	E10_30_to32sp
P6_CD44low_C-kit-_41	CD44Neg	E10_30_to32sp
P6_CD44low_C-kit-_42	CD44Neg	E10_30_to32sp
P6_CD44low_C-kit-_43	CD44Neg	E10_30_to32sp
P6_CD44low_C-kit-_44	CD44Neg	E10_30_to32sp
P6_CD44low_C-kit-_45	CD44Neg	E10_30_to32sp
P6_CD44low_C-kit-_46	CD44Neg	E10_30_to32sp
P6_CD44low_C-kit+_09	CD44Neg	E10_30_to32sp
P6_CD44low_C-kit+_10	CD44Neg	E10_30_to32sp
P6_CD44low_C-kit+_11	CD44Neg	E10_30_to32sp
P6_CD44low_C-kit+_13	CD44Neg	E10_30_to32sp
P6_CD44low_C-kit+_15	CD44Neg	E10_30_to32sp
P6_CD44low_C-kit+_17	CD44Neg	E10_30_to32sp
P6_CD44low_C-kit+_18	CD44Neg	E10_30_to32sp
P6_CD44low_C-kit+_23	CD44Neg	E10_30_to32sp
P6_CD44low_C-kit+_24	CD44Neg	E10_30_to32sp
P6_CD44low_C-kit+_25	CD44Neg	E10_30_to32sp
P6_CD44low_C-kit+_32	CD44Neg	E10_30_to32sp
P6_CD44low_C-kit+_38	CD44Neg	E10_30_to32sp
P6_CD44low_C-kit+_39	CD44Neg	E10_30_to32sp
P6_CD44low_C-kit+_43	CD44Neg	E10_30_to32sp
P6_CD44low_C-kit+_44	CD44Neg	E10_30_to32sp
P1_AGM_VE-cad+_CD44+_16	CD44Low_KitNeg	E10_5_36_to39sp
P3_AGM_VE-cad_High_CD44_low_03	CD44Low_KitNeg	E11_5_42_to45sp
P3_AGM_VE-cad_High_CD44_low_04	CD44Low_KitNeg	E11_5_42_to45sp
P3_AGM_VE-cad_High_CD44_low_05	CD44Low_KitNeg	E11_5_42_to45sp
P3_AGM_VE-cad_High_CD44_low_06	CD44Low_KitNeg	E11_5_42_to45sp
P3_AGM_VE-cad_High_CD44_low_07	CD44Low_KitNeg	E11_5_42_to45sp
P3_AGM_VE-cad_High_CD44_low_10	CD44Low_KitNeg	E11_5_42_to45sp
P3_AGM_VE-cad_High_CD44_low_12	CD44Low_KitNeg	E11_5_42_to45sp
P3_AGM_VE-cad_High_CD44_low_13	CD44Low_KitNeg	E11_5_42_to45sp
P3_AGM_VE-cad_High_CD44_low_14	CD44Low_KitNeg	E11_5_42_to45sp
P3_AGM_VE-cad_High_CD44_low_15	CD44Low_KitNeg	E11_5_42_to45sp
P3_AGM_VE-cad_High_CD44_low_17	CD44Low_KitNeg	E11_5_42_to45sp
P3_AGM_VE-cad_High_CD44_low_19	CD44Low_KitNeg	E11_5_42_to45sp
P3_AGM_VE-cad_High_CD44_low_20	CD44Low_KitNeg	E11_5_42_to45sp
P3_AGM_VE-cad_High_CD44_low_21	CD44Low_KitNeg	E11_5_42_to45sp
P3_AGM_VE-cad_High_CD44_low_22	CD44Low_KitNeg	E11_5_42_to45sp
P3_AGM_VE-cad_High_CD44_low_23	CD44Low_KitNeg	E11_5_42_to45sp
P3_AGM_VE-cad_High_CD44_low_25	CD44Low_KitNeg	E11_5_42_to45sp
P3_AGM_VE-cad_High_CD44_low_28	CD44Low_KitNeg	E11_5_42_to45sp
P3_AGM_VE-cad_High_CD44_low_29	CD44Low_KitNeg	E11_5_42_to45sp
P3_AGM_VE-cad_High_CD44_low_30	CD44Low_KitNeg	E11_5_42_to45sp
P3_AGM_VE-cad_High_CD44_low_33	CD44Low_KitNeg	E11_5_42_to45sp
P3_AGM_VE-cad_High_CD44_low_34	CD44Low_KitNeg	E11_5_42_to45sp
P3_AGM_VE-cad_High_CD44_low_36	CD44Low_KitNeg	E11_5_42_to45sp
P3_AGM_VE-cad_High_CD44_low_38	CD44Low_KitNeg	E11_5_42_to45sp
P3_AGM_VE-cad_High_CD44_low_39	CD44Low_KitNeg	E11_5_42_to45sp
P3_AGM_VE-cad_High_CD44_low_42	CD44Low_KitNeg	E11_5_42_to45sp
P3_AGM_VE-cad_High_CD44_low_43	CD44Low_KitNeg	E11_5_42_to45sp
P3_AGM_VE-cad_High_CD44_low_44	CD44Low_KitNeg	E11_5_42_to45sp
P3_AGM_VE-cad_High_CD44_low_45	CD44Low_KitNeg	E11_5_42_to45sp
P3_AGM_VE-cad_High_CD44_low_46	CD44Low_KitNeg	E11_5_42_to45sp
P5_AGM_VE-cad_High_CD44_low_02	CD44Low_KitNeg	E9_5_23_to26sp
P5_AGM_VE-cad_High_CD44_low_03	CD44Low_KitNeg	E9_5_23_to26sp
P5_AGM_VE-cad_High_CD44_low_05	CD44Low_KitNeg	E9_5_23_to26sp
P5_AGM_VE-cad_High_CD44_low_06	CD44Low_KitNeg	E9_5_23_to26sp
P5_AGM_VE-cad_High_CD44_low_07	CD44Low_KitNeg	E9_5_23_to26sp
P5_AGM_VE-cad_High_CD44_low_08	CD44Low_KitNeg	E9_5_23_to26sp
P5_AGM_VE-cad_High_CD44_low_09	CD44Low_KitNeg	E9_5_23_to26sp
P5_AGM_VE-cad_High_CD44_low_10	CD44Low_KitNeg	E9_5_23_to26sp
P5_AGM_VE-cad_High_CD44_low_11	CD44Low_KitNeg	E9_5_23_to26sp
P5_AGM_VE-cad_High_CD44_low_12	CD44Low_KitNeg	E9_5_23_to26sp
P5_AGM_VE-cad_High_CD44_low_14	CD44Low_KitNeg	E9_5_23_to26sp
P5_AGM_VE-cad_High_CD44_low_15	CD44Low_KitNeg	E9_5_23_to26sp
P5_AGM_VE-cad_High_CD44_low_16	CD44Low_KitNeg	E9_5_23_to26sp
P5_AGM_VE-cad_High_CD44_low_17	CD44Low_KitNeg	E9_5_23_to26sp
P5_AGM_VE-cad_High_CD44_low_18	CD44Low_KitNeg	E9_5_23_to26sp
P5_AGM_VE-cad_High_CD44_low_19	CD44Low_KitNeg	E9_5_23_to26sp
P5_AGM_VE-cad_High_CD44_low_20	CD44Low_KitNeg	E9_5_23_to26sp
P5_AGM_VE-cad_High_CD44_low_22	CD44Low_KitNeg	E9_5_23_to26sp
P5_AGM_VE-cad_High_CD44_low_23	CD44Low_KitNeg	E9_5_23_to26sp
P5_AGM_VE-cad_High_CD44_low_24	CD44Low_KitNeg	E9_5_23_to26sp
P5_AGM_VE-cad_High_CD44_low_26	CD44Low_KitNeg	E9_5_23_to26sp
P5_AGM_VE-cad_High_CD44_low_27	CD44Low_KitNeg	E9_5_23_to26sp
P5_AGM_VE-cad_High_CD44_low_29	CD44Low_KitNeg	E9_5_23_to26sp
P5_AGM_VE-cad_High_CD44_low_30	CD44Low_KitNeg	E9_5_23_to26sp
P5_AGM_VE-cad_High_CD44_low_31	CD44Low_KitNeg	E9_5_23_to26sp
P5_AGM_VE-cad_High_CD44_low_33	CD44Low_KitNeg	E9_5_23_to26sp
P5_AGM_VE-cad_High_CD44_low_34	CD44Low_KitNeg	E9_5_23_to26sp
P5_AGM_VE-cad_High_CD44_low_36	CD44Low_KitNeg	E9_5_23_to26sp
P5_AGM_VE-cad_High_CD44_low_37	CD44Low_KitNeg	E9_5_23_to26sp
P5_AGM_VE-cad_High_CD44_low_38	CD44Low_KitNeg	E9_5_23_to26sp
P5_AGM_VE-cad_High_CD44_low_39	CD44Low_KitNeg	E9_5_23_to26sp
P5_AGM_VE-cad_High_CD44_low_40	CD44Low_KitNeg	E9_5_23_to26sp
P5_AGM_VE-cad_High_CD44_low_41	CD44Low_KitNeg	E9_5_23_to26sp
P5_AGM_VE-cad_High_CD44_low_42	CD44Low_KitNeg	E9_5_23_to26sp
P5_AGM_VE-cad_High_CD44_low_43	CD44Low_KitNeg	E9_5_23_to26sp
P5_AGM_VE-cad_High_CD44_low_44	CD44Low_KitNeg	E9_5_23_to26sp
P5_AGM_VE-cad_High_CD44_low_45	CD44Low_KitNeg	E9_5_23_to26sp
P5_AGM_VE-cad_High_CD44_low_46	CD44Low_KitNeg	E9_5_23_to26sp
P3_AGM_VE-cad_High_CD44_low_11	CD44Low_KitPos	E11_5_42_to45sp
P3_AGM_VE-cad_High_CD44_low_18	CD44Low_KitPos	E11_5_42_to45sp
P5_AGM_VE-cad_High_CD44_low_13	CD44Low_KitPos	E9_5_23_to26sp
P5_AGM_VE-cad_High_CD44_low_28	CD44Low_KitPos	E9_5_23_to26sp
P5_AGM_VE-cad_High_CD44_low_32	CD44Low_KitPos	E9_5_23_to26sp
P6_CD44low_C-kit-_08	CD44Low_KitPos	E10_30_to32sp
P6_CD44low_C-kit-_11	CD44Low_KitPos	E10_30_to32sp
P6_CD44low_C-kit-_28	CD44Low_KitPos	E10_30_to32sp
P6_CD44low_C-kit-_32	CD44Low_KitPos	E10_30_to32sp
P6_CD44low_C-kit+_01	CD44Low_KitPos	E10_30_to32sp
P6_CD44low_C-kit+_02	CD44Low_KitPos	E10_30_to32sp
P6_CD44low_C-kit+_03	CD44Low_KitPos	E10_30_to32sp
P6_CD44low_C-kit+_04	CD44Low_KitPos	E10_30_to32sp
P6_CD44low_C-kit+_05	CD44Low_KitPos	E10_30_to32sp
P6_CD44low_C-kit+_06	CD44Low_KitPos	E10_30_to32sp
P6_CD44low_C-kit+_07	CD44Low_KitPos	E10_30_to32sp
P6_CD44low_C-kit+_08	CD44Low_KitPos	E10_30_to32sp
P6_CD44low_C-kit+_12	CD44Low_KitPos	E10_30_to32sp
P6_CD44low_C-kit+_14	CD44Low_KitPos	E10_30_to32sp
P6_CD44low_C-kit+_16	CD44Low_KitPos	E10_30_to32sp
P6_CD44low_C-kit+_19	CD44Low_KitPos	E10_30_to32sp
P6_CD44low_C-kit+_20	CD44Low_KitPos	E10_30_to32sp
P6_CD44low_C-kit+_21	CD44Low_KitPos	E10_30_to32sp
P6_CD44low_C-kit+_22	CD44Low_KitPos	E10_30_to32sp
P6_CD44low_C-kit+_26	CD44Low_KitPos	E10_30_to32sp
P6_CD44low_C-kit+_27	CD44Low_KitPos	E10_30_to32sp
P6_CD44low_C-kit+_28	CD44Low_KitPos	E10_30_to32sp
P6_CD44low_C-kit+_29	CD44Low_KitPos	E10_30_to32sp
P6_CD44low_C-kit+_30	CD44Low_KitPos	E10_30_to32sp
P6_CD44low_C-kit+_31	CD44Low_KitPos	E10_30_to32sp
P6_CD44low_C-kit+_33	CD44Low_KitPos	E10_30_to32sp
P6_CD44low_C-kit+_34	CD44Low_KitPos	E10_30_to32sp
P6_CD44low_C-kit+_35	CD44Low_KitPos	E10_30_to32sp
P6_CD44low_C-kit+_36	CD44Low_KitPos	E10_30_to32sp
P6_CD44low_C-kit+_37	CD44Low_KitPos	E10_30_to32sp
P6_CD44low_C-kit+_40	CD44Low_KitPos	E10_30_to32sp
P6_CD44low_C-kit+_41	CD44Low_KitPos	E10_30_to32sp
P6_CD44low_C-kit+_42	CD44Low_KitPos	E10_30_to32sp
P6_CD44low_C-kit+_45	CD44Low_KitPos	E10_30_to32sp
P6_CD44low_C-kit+_46	CD44Low_KitPos	E10_30_to32sp
P1_AGM_VE-cad+_CD44+_01	CD44High	E10_5_36_to39sp
P1_AGM_VE-cad+_CD44+_02	CD44High	E10_5_36_to39sp
P1_AGM_VE-cad+_CD44+_06	CD44High	E10_5_36_to39sp
P1_AGM_VE-cad+_CD44+_08	CD44High	E10_5_36_to39sp
P1_AGM_VE-cad+_CD44+_10	CD44High	E10_5_36_to39sp
P1_AGM_VE-cad+_CD44+_11	CD44High	E10_5_36_to39sp
P1_AGM_VE-cad+_CD44+_15	CD44High	E10_5_36_to39sp
P1_AGM_VE-cad+_CD44+_18	CD44High	E10_5_36_to39sp
P3_AGM_VE-cad_High_CD44_low_24	CD44High	E11_5_42_to45sp
P4_AGM_VE-cad_High_CD44_High_01	CD44High	E11_5_42_to45sp
P4_AGM_VE-cad_High_CD44_High_02	CD44High	E11_5_42_to45sp
P4_AGM_VE-cad_High_CD44_High_03	CD44High	E11_5_42_to45sp
P4_AGM_VE-cad_High_CD44_High_05	CD44High	E11_5_42_to45sp
P4_AGM_VE-cad_High_CD44_High_07	CD44High	E11_5_42_to45sp
P4_AGM_VE-cad_High_CD44_High_08	CD44High	E11_5_42_to45sp
P4_AGM_VE-cad_High_CD44_High_09	CD44High	E11_5_42_to45sp
P4_AGM_VE-cad_High_CD44_High_10	CD44High	E11_5_42_to45sp
P4_AGM_VE-cad_High_CD44_High_11	CD44High	E11_5_42_to45sp
P4_AGM_VE-cad_High_CD44_High_12	CD44High	E11_5_42_to45sp
P4_AGM_VE-cad_High_CD44_High_13	CD44High	E11_5_42_to45sp
P4_AGM_VE-cad_High_CD44_High_14	CD44High	E11_5_42_to45sp
P4_AGM_VE-cad_High_CD44_High_15	CD44High	E11_5_42_to45sp
P4_AGM_VE-cad_High_CD44_High_17	CD44High	E11_5_42_to45sp
P4_AGM_VE-cad_High_CD44_High_18	CD44High	E11_5_42_to45sp
P4_AGM_VE-cad_High_CD44_High_19	CD44High	E11_5_42_to45sp
P4_AGM_VE-cad_High_CD44_High_20	CD44High	E11_5_42_to45sp
P4_AGM_VE-cad_High_CD44_High_21	CD44High	E11_5_42_to45sp
P4_AGM_VE-cad_High_CD44_High_22	CD44High	E11_5_42_to45sp
P4_AGM_VE-cad_High_CD44_High_23	CD44High	E11_5_42_to45sp
P4_AGM_VE-cad_High_CD44_High_24	CD44High	E11_5_42_to45sp
P4_AGM_VE-cad_High_CD44_High_25	CD44High	E11_5_42_to45sp
P4_AGM_VE-cad_High_CD44_High_27	CD44High	E11_5_42_to45sp
P4_AGM_VE-cad_High_CD44_High_28	CD44High	E11_5_42_to45sp
P4_AGM_VE-cad_High_CD44_High_30	CD44High	E11_5_42_to45sp
P4_AGM_VE-cad_High_CD44_High_31	CD44High	E11_5_42_to45sp
P4_AGM_VE-cad_High_CD44_High_32	CD44High	E11_5_42_to45sp
P4_AGM_VE-cad_High_CD44_High_34	CD44High	E11_5_42_to45sp
P4_AGM_VE-cad_High_CD44_High_35	CD44High	E11_5_42_to45sp
P4_AGM_VE-cad_High_CD44_High_38	CD44High	E11_5_42_to45sp
P4_AGM_VE-cad_High_CD44_High_39	CD44High	E11_5_42_to45sp
P4_AGM_VE-cad_High_CD44_High_40	CD44High	E11_5_42_to45sp
P4_AGM_VE-cad_High_CD44_High_42	CD44High	E11_5_42_to45sp
P4_AGM_VE-cad_High_CD44_High_43	CD44High	E11_5_42_to45sp
P4_AGM_VE-cad_High_CD44_High_44	CD44High	E11_5_42_to45sp
P4_AGM_VE-cad_High_CD44_High_45	CD44High	E11_5_42_to45sp
P4_AGM_VE-cad_High_CD44_High_46	CD44High	E11_5_42_to45sp
P4_AGM_VE-cad_Low_CD44+_01	CD44High	E11_5_42_to45sp
P4_AGM_VE-cad_Low_CD44+_02	CD44High	E11_5_42_to45sp
P4_AGM_VE-cad_Low_CD44+_03	CD44High	E11_5_42_to45sp
P4_AGM_VE-cad_Low_CD44+_04	CD44High	E11_5_42_to45sp
P4_AGM_VE-cad_Low_CD44+_05	CD44High	E11_5_42_to45sp
P4_AGM_VE-cad_Low_CD44+_06	CD44High	E11_5_42_to45sp
P4_AGM_VE-cad_Low_CD44+_07	CD44High	E11_5_42_to45sp
P4_AGM_VE-cad_Low_CD44+_08	CD44High	E11_5_42_to45sp
P4_AGM_VE-cad_Low_CD44+_10	CD44High	E11_5_42_to45sp
P4_AGM_VE-cad_Low_CD44+_11	CD44High	E11_5_42_to45sp
P4_AGM_VE-cad_Low_CD44+_12	CD44High	E11_5_42_to45sp
P4_AGM_VE-cad_Low_CD44+_13	CD44High	E11_5_42_to45sp
P4_AGM_VE-cad_Low_CD44+_14	CD44High	E11_5_42_to45sp
P4_AGM_VE-cad_Low_CD44+_15	CD44High	E11_5_42_to45sp
P4_AGM_VE-cad_Low_CD44+_16	CD44High	E11_5_42_to45sp
P4_AGM_VE-cad_Low_CD44+_17	CD44High	E11_5_42_to45sp
P4_AGM_VE-cad_Low_CD44+_18	CD44High	E11_5_42_to45sp
P4_AGM_VE-cad_Low_CD44+_19	CD44High	E11_5_42_to45sp
P4_AGM_VE-cad_Low_CD44+_20	CD44High	E11_5_42_to45sp
P4_AGM_VE-cad_Low_CD44+_21	CD44High	E11_5_42_to45sp
P4_AGM_VE-cad_Low_CD44+_22	CD44High	E11_5_42_to45sp
P4_AGM_VE-cad_Low_CD44+_23	CD44High	E11_5_42_to45sp
P4_AGM_VE-cad_Low_CD44+_24	CD44High	E11_5_42_to45sp
P4_AGM_VE-cad_Low_CD44+_25	CD44High	E11_5_42_to45sp
P4_AGM_VE-cad_Low_CD44+_27	CD44High	E11_5_42_to45sp
P4_AGM_VE-cad_Low_CD44+_28	CD44High	E11_5_42_to45sp
P4_AGM_VE-cad_Low_CD44+_29	CD44High	E11_5_42_to45sp
P4_AGM_VE-cad_Low_CD44+_32	CD44High	E11_5_42_to45sp
P4_AGM_VE-cad_Low_CD44+_33	CD44High	E11_5_42_to45sp
P4_AGM_VE-cad_Low_CD44+_34	CD44High	E11_5_42_to45sp
P4_AGM_VE-cad_Low_CD44+_35	CD44High	E11_5_42_to45sp
P4_AGM_VE-cad_Low_CD44+_36	CD44High	E11_5_42_to45sp
P4_AGM_VE-cad_Low_CD44+_38	CD44High	E11_5_42_to45sp
P4_AGM_VE-cad_Low_CD44+_39	CD44High	E11_5_42_to45sp
P4_AGM_VE-cad_Low_CD44+_41	CD44High	E11_5_42_to45sp
P4_AGM_VE-cad_Low_CD44+_42	CD44High	E11_5_42_to45sp
P4_AGM_VE-cad_Low_CD44+_43	CD44High	E11_5_42_to45sp
P4_AGM_VE-cad_Low_CD44+_44	CD44High	E11_5_42_to45sp
P4_AGM_VE-cad_Low_CD44+_46	CD44High	E11_5_42_to45sp
