# Supplementary material for: Single-cell transcriptomics identifies CD44 as a marker and regulator of endothelial to haematopoietic transition
Source: Nat Commun. 2020 Jan 29;11:586. doi: 10.1038/s41467-019-14171-5 (PMC6989687; doi:10.1038/s41467-019-14171-5)
Supplement: Supplementary file 8 — Supplementary Data 4 [file 41467_2019_14171_MOESM8_ESM.xlsx]

## Sheet: log2ex_data
ID	P2_Pro-HSPCs_01_06	P1_Pro-HSPCs_01_14	P2_Pro-HSPCs_01_36	P2_Pro-HSPCs_01_08	P2_Pro-HSPCs_01_39	P2_Pro-HSPCs_01_14	P2_Pro-HSPCs_01_27	P2_Pro-HSPCs_01_37	P2_Pro-HSPCs_01_32	P2_Pro-HSPCs_01_24	P1_Pre-HSPCs type I_01_14	P1_Pre-HSPCs type I_01_11	P2_Pro-HSPCs_01_15	P1_Pre-HSPCs type I_01_15	P1_Pre-HSPCs type I_01_08	P2_Pro-HSPCs_01_25	P2_Pro-HSPCs_01_34	P2_Pro-HSPCs_01_13	P2_Pro-HSPCs_01_30	P1_Pro-HSPCs_01_06	P1_Pro-HSPCs_01_04	P1_Pre-HSPCs type I_01_05	P1_Pro-HSPCs_01_08	P1_Pre-HSPCs type I_01_06	P1_Pre-HSPCs type I_01_13	P1_Pro-HSPCs_01_15	P1_Pro-HSPCs_01_01	P2_Pro-HSPCs_01_12	P2_Pro-HSPCs_01_38	P2_Pro-HSPCs_01_19	P2_Pro-HSPCs_01_18	P2_Pro-HSPCs_01_29	P2_Pro-HSPCs_01_07	P2_Pro-HSPCs_01_04	P2_Pro-HSPCs_01_21	P2_Pro-HSPCs_01_41	P2_Pro-HSPCs_01_23	P2_Pro-HSPCs_01_43	P2_Pro-HSPCs_01_05	P2_Pro-HSPCs_01_01	P1_Pro-HSPCs_01_16	P1_Pro-HSPCs_01_12	P2_Pro-HSPCs_01_31	P1_Pro-HSPCs_01_13	P2_Pro-HSPCs_01_20	P2_Pro-HSPCs_01_28	P2_Pro-HSPCs_01_03	P2_Pro-HSPCs_01_33	P2_Pro-HSPCs_01_40
ACTA2	0	0	5.19966	3.90933	9.27934	6.58646	5.87897	4.28995	11.0636	11.2637	0	0	0	0	0	3.71709	0	0	11.1771	0	0	0	0	0	0	5.30415	9.28439	6.86683	10.3267	4.52199	4.11725	6.59231	5.02279	0	0	0	0	9.48701	0	5.58768	9.05646	0	8.63184	8.77684	10.704	7.60999	11.5316	0	0
ACVRL1	8.941	8.60151	9.1955	9.59634	7.51417	9.57785	8.36441	8.30703	8.69735	9.13747	8.12079	8.09923	8.10579	7.87976	6.73851	7.08507	8.05689	9.56709	7.78566	7.84707	7.13054	8.08435	5.944	8.62912	8.09417	8.28089	5.16028	7.64639	9.05905	5.73495	7.93713	8.14145	7.44953	8.38851	8.26446	7.28221	7.74121	5.18762	7.19379	7.33557	6.6076	7.32346	5.1602	5.22932	7.44999	6.99667	8.53447	6.26114	7.11568
Adgrg1	0	0	0	6.22482	6.29655	7.13918	7.73989	7.04453	5.99816	5.2978	0	4.90505	0	0	0	9.2239	0	8.77176	4.75025	0	0	4.59266	8.54484	7.39814	5.81061	6.17775	7.84122	10.5198	8.43286	10.4767	9.74274	7.33923	10.8509	9.09148	9.25186	9.04606	10.418	11.386	10.0268	10.5484	9.95194	9.48232	10.5915	10.7313	11.4132	11.3309	10.5597	10.4118	11.6663
ALOX5AP	6.23065	0	6.17079	0	0	0	3.41342	0	0	0	0	2.50087	0	3.55089	0	3.46492	5.64093	4.64456	3.9355	4.03604	3.83488	0	4.70918	0	4.9252	4.1229	6.34735	6.07102	7.4932	6.01773	6.43394	8.07493	7.98596	4.98456	5.92645	6.81136	0	5.03749	0	0	7.55522	7.9465	6.10664	6.63145	0	6.8272	7.65333	7.54674	7.66073
Angpt1	4.12857	0	0	0	0	0	6.33325	5.67209	4.3767	6.76848	0	0	0	0	0	6.01643	4.88339	6.00921	4.39298	0	3.48799	0	4.90725	6.24897	0	3.62749	10.3557	6.64007	3.89254	0	0	0	0	6.74598	5.30486	5.98865	7.31442	8.39736	3.80466	3.97422	8.05487	4.13491	7.32171	7.03988	7.38062	7.82202	6.37437	8.86247	9.16074
ATP2A3	2.2001	3.8743	0	4.86149	1.2551	4.34832	0	3.27884	0	4.25511	0	0	4.58758	0	0.898491	4.28913	0	0	0	3.92655	1.69283	0	0	5.55474	3.67179	0	5.61144	0	0	3.96725	0	2.89207	3.12037	1.16236	6.17203	3.90852	5.2431	4.77322	0	0	0	0	4.34322	3.98567	2.60494	6.68143	5.666	4.50653	4.263
Bcl11a	4.57153	6.07791	4.34537	7.45987	7.35738	7.93208	7.04667	7.3174	7.48244	6.29525	0	6.56327	5.35617	6.19232	5.30133	6.24799	0	4.38464	6.97081	0	3.37823	5.04398	5.78993	8.06249	4.07025	5.11229	10.473	7.78173	6.67184	7.04813	7.77111	8.01243	8.09716	6.71243	8.50023	8.43754	9.34131	8.4018	7.72891	9.28483	8.30639	7.69049	7.46337	8.33645	9.13087	8.11201	8.87902	8.17717	9.64312
BMP4	0	3.77366	0	0	5.66584	5.29668	0	0	0	4.72918	7.73671	7.16012	0	4.85901	6.58778	0	0	0	4.02253	0	4.59969	3.83449	0	0	4.76675	0	8.25816	5.43201	5.26453	0	0	0	0	0	0	0	0	0	4.12047	0	0	0	3.799	0	0	0	5.25126	0	3.87677
Cbfa2t3	7.94974	4.98743	5.96221	6.50336	3.63534	5.59043	6.27061	7.77109	5.21953	5.80746	5.31843	3.66798	3.7908	2.05404	0	5.42042	5.48186	6.88524	0	4.55128	1.76103	0.747586	1.13768	3.48611	4.04052	4.04412	2.53507	6.96743	7.90363	6.95178	5.57239	6.69877	6.03878	6.50966	6.90422	5.16635	8.20003	7.54054	7.42316	6.12897	5.04535	8.1336	2.98618	7.31673	8.60514	6.38777	8.01544	7.4584	7.47257
Cbfb	4.96355	1.43515	0	4.4203	0	4.96728	4.62571	0	0	6.51453	2.96687	0	6.31799	2.96379	5.56334	0	0	0	0	3.74753	0	0	0	2.06773	0	0	6.25705	0	5.62818	4.73662	0	5.91776	5.58979	6.84101	0	6.8859	7.87502	5.22146	0	4.74727	4.56907	0	5.01545	5.52804	5.08262	6.56016	0	5.47591	4.52874
CD44	7.66542	7.08327	7.56342	8.4042	9.15553	9.32367	6.51376	8.49195	7.6104	7.90719	0	0	0	0	4.90447	6.71131	6.56024	8.78664	8.75153	4.57423	7.86017	6.44409	8.73358	9.31364	7.67416	8.872	7.89273	8.0523	7.12907	8.95407	8.026	8.42631	8.88157	7.79842	9.01219	8.82757	9.07465	8.73409	8.11815	8.69194	8.35914	7.95873	8.90519	8.74262	8.756	8.95187	10.0907	9.05673	9.46047
CD47	7.77428	6.8262	6.53085	8.03591	7.79418	7.8612	7.61004	5.584	6.03306	6.82419	7.07323	6.50853	6.67439	6.67447	7.42394	7.46486	6.10934	6.76315	4.81106	5.83747	4.23648	5.36082	7.04291	6.40398	5.01265	6.88166	7.61672	7.58363	7.55082	9.08606	7.67647	8.05413	8.32261	8.06139	8.98028	7.48945	8.12812	8.6398	7.20909	8.45884	8.09078	6.24026	9.11177	8.31724	8.83949	8.58196	7.56197	8.21888	9.19194
CDH2	6.32601	0	0	6.75796	6.401	5.4278	3.89758	5.65444	6.81055	6.37237	2.19026	0	8.34001	0	2.36621	0	0	5.49265	6.79563	2.47778	4.69077	0	2.78968	0	4.20214	5.23688	10.5896	0	4.69764	0	0	6.15901	6.21821	4.06705	5.54994	3.46696	6.94032	0	4.24538	0	0	0	0	0	5.27666	6.45171	7.30974	0	5.2407
CDH5	10.9731	10.2213	10.6488	11.8213	11.5596	12.3336	10.6942	11.2993	10.3655	11.5698	9.61082	10.7559	11.3066	10.5648	9.26982	10.3424	9.38854	11.8852	10.1748	10.0195	9.01374	9.23251	9.94839	11.5264	10.5436	11.3812	8.49477	10.9211	11.1274	10.067	11.0797	11.2115	10.9052	10.6819	11.3958	10.5817	10.469	9.54185	10.1676	10.712	9.71793	9.89407	10.0228	10.0722	10.458	10.5469	11.6631	10.9385	10.3364
Col3a1	4.44883	3.43319	0	9.03498	0	0	0	0	7.85056	4.67171	5.18322	9.41951	0	0	0	0	0	0	4.37946	4.29805	0	0	0	3.49225	4.20806	4.07787	13.0074	4.89281	0	0	8.10602	0	0	4.82962	0	4.56023	0	7.57865	0	4.59244	0	0	0	0	0	0	0	0	4.75434
COL4A2	9.53314	7.8616	8.25551	10.4941	9.58963	10.7963	8.01118	9.29096	8.95282	9.41415	8.52965	7.51551	9.21641	7.33987	6.80896	7.05095	8.40008	9.78186	9.24999	8.5117	7.34971	7.86736	6.48551	8.80672	8.24754	7.91274	8.03131	8.65872	8.69907	8.90034	7.83273	8.79345	8.82146	8.04162	8.90358	7.41197	8.86371	4.6561	7.22965	8.0834	6.26613	7.80187	7.09901	6.65076	7.94592	8.059	9.79699	8.19469	8.82449
COL4A5	6.74094	3.9487	6.07167	7.03753	5.76807	6.01073	4.26266	2.70916	2.72661	3.33705	0	5.79319	2.73492	1.95607	5.15449	2.7963	0	3.95128	0	3.65316	0.380682	3.62457	0	4.08725	3.20175	4.84118	8.14199	5.08418	2.38515	1.3345	3.3251	0	1.92923	4.25958	3.34787	1.70166	2.84262	3.70883	2.54404	3.87008	0	0.438769	2.30294	0.75047	2.58544	3.06073	3.70421	3.69178	0
CORO1A	0	0	4.91554	4.54821	4.59189	7.09621	0	0	0	6.79124	0	0	0	0	0	4.882	5.84166	5.09399	0	0	0	0	0	0	4.14048	0	5.96407	7.32631	8.11303	7.49698	5.55402	6.35664	6.60519	7.16103	8.63575	5.52954	0	7.97054	5.97371	8.15358	8.18582	8.22537	6.807	9.97305	7.64205	8.96959	9.7473	6.95941	7.62541
Csf1r	7.34678	3.39673	6.34662	6.73417	3.61308	4.18094	6.61539	6.36812	6.60945	7.17074	3.16743	0	7.49643	0	5.07983	0	0	0	0	0	0	0	0	0	0	0	4.05809	7.53845	7.49139	7.93548	7.54445	7.64755	0.66532	7.09435	8.15512	7.67422	8.12599	0	7.47607	7.44505	1.7772	0	0	1.44323	8.26612	8.04341	7.50344	7.98767	7.17507
CXCL12	6.57725	0	0	4.92651	0	0	0	0	0	0	0	0	0	0	0	0	0	3.99278	0	0	0	0	0	6.74541	9.46088	10.0241	11.8768	0	0	0	0	0	0	0	0	0	0	0	0	0	0	0	3.6828	0	0	0	0	0	0
Dapp1	4.65601	3.82901	0	0	5.34133	0	5.57601	4.69793	4.77437	5.69743	4.43539	6.67649	0	5.16519	0	0	0	0	0	0	0	0	2.45722	0	4.47008	4.24952	4.16299	5.947	6.40458	0	5.65357	4.71693	6.62654	0	0	6.17369	4.23527	8.72426	5.88981	0	7.04813	5.19243	5.01552	6.14252	6.129	7.0315	6.84535	6.32779	8.59409
Dnmt3b	0	0.767321	2.52247	3.03162	3.62673	3.17713	2.33562	2.69314	4.19511	3.79714	0	2.91739	3.82596	0.558593	4.03242	4.27361	0	2.91902	3.08502	0	0	0	0.455076	0	1.50306	0	1.75678	4.95434	3.30186	4.30195	4.59436	4.15537	4.75351	5.80845	6.27705	5.68828	6.69759	4.96223	2.14489	3.38838	0.990772	2.16916	5.47572	4.50739	5.70782	5.25368	5.3141	4.77862	6.42075
Dock2	0	0	0	0	0	0	0	0	4.8121	0	0	0	0	0	0	6.63317	6.69354	4.91904	0	0	0	0	5.83991	0	0	0	6.81064	0	0	6.25322	0	5.06287	0	7.25368	6.88936	7.02481	6.30749	6.51394	6.22173	5.89636	8.82008	6.15321	8.00227	7.36336	8.17918	6.50329	8.3124	8.33672	0
Dock8	5.80757	3.43486	6.23015	7.12494	6.00809	6.82809	4.77269	7.10736	6.18093	7.0598	3.77396	6.77565	5.96592	0	3.89991	5.01363	0	6.00409	5.1431	0	2.73052	0	0	0	0	0	4.5006	5.86534	5.38879	6.72895	7.26906	5.1646	0	5.72961	6.59896	5.97338	7.50911	6.28709	5.49541	6.81222	4.64408	4.53105	5.96542	5.11205	6.52054	8.08279	6.59447	0	6.27484
Dok2	6.3817	0.0379366	0	1.03268	4.30135	4.96741	4.21996	4.76634	5.66746	4.18271	0	0	0	1.2995	0	0	0	0	0	0	0	0	3.93196	3.0186	0	0	3.37527	6.44015	4.92523	6.02033	4.5768	4.67305	6.15924	5.06546	2.60788	5.47836	7.37408	5.97288	0.916349	6.59461	5.00435	6.6443	0	6.60216	6.19885	1.53891	5.66439	2.07394	7.57741
EMB	9.04862	9.99197	9.09293	8.42736	6.74152	9.33311	6.97114	8.124	8.59346	9.23823	0	0	6.27409	5.32438	4.67745	8.52229	7.63448	8.6456	7.42973	8.92293	7.12226	8.22846	8.87796	9.50307	9.70836	10.2069	8.65826	9.57176	10.5637	8.05107	9.47126	8.6956	8.32117	9.72449	9.27703	9.24065	9.48095	9.25567	8.70887	8.92931	9.4413	9.3315	8.69454	8.8091	9.88195	9.47478	9.63471	8.69151	8.77509
Emcn	10.0687	7.3229	9.41472	9.82797	10.5608	11.3074	10.553	9.93244	9.8764	9.90267	10.1345	10.0224	11.0584	9.55616	7.69263	7.82298	7.75544	10.2239	8.66824	3.74676	7.46009	6.70543	5.13182	8.44008	7.92927	9.35826	0	9.17093	10.4876	8.03589	9.82019	10.3256	9.62407	8.59827	9.45979	8.15472	8.08101	5.17844	8.14669	7.24072	6.77151	6.36612	8.46952	8.12516	9.14169	8.95463	11.3306	6.53406	6.24759
EPOR	3.7763	0	0	4.63372	0	5.26221	0	0	0	0	0	0	0	0	0	0	0	0	0	0	0	0	0	0	0	0	0	4.56629	0	3.44589	0	0	0	0	0	3.87452	3.71063	0	0	0	0	0	0	4.10623	4.04404	0	0	0	0
ERG	4.23361	4.82204	5.56045	6.53428	6.80286	6.46381	6.56191	5.46909	6.02039	7.50262	3.97028	6.76683	6.72048	4.43722	5.61665	6.03094	3.76928	5.87346	4.39571	3.76505	3.43841	4.24689	5.17333	4.38635	3.65975	3.69545	4.22683	5.54027	6.70081	3.83473	6.19113	5.66075	6.74214	7.23373	6.89163	5.02711	7.75297	4.23931	0	4.00019	5.56607	3.78903	6.65034	6.34745	6.97317	6.83517	6.92889	5.96242	7.48416
ESAM	6.4935	6.85753	6.45906	7.47976	7.40673	8.36558	6.22759	6.66747	6.94364	5.71086	6.3694	0.614726	7.26368	7.0738	5.28064	6.471	4.36562	6.78652	7.65103	5.05291	4.88578	5.54574	5.92016	7.55193	5.2074	6.88285	4.48618	7.00665	6.41286	5.95477	6.63058	6.27617	6.36446	6.81147	6.66966	6.80663	6.69364	6.68162	5.92525	6.78237	5.90952	3.14739	4.27818	6.54383	6.80169	7.22015	8.18677	7.45243	6.59314
FBN1	8.1759	8.7696	7.41541	9.50773	6.808	8.09188	6.53396	8.36829	6.85639	7.38695	0	5.75523	5.3807	4.57568	0	7.248	5.98948	8.45314	6.13835	6.90294	5.96192	3.85529	6.50439	7.05694	8.05188	8.64513	7.05984	7.47354	7.54422	5.74115	7.09877	7.91615	6.7282	7.21341	8.51611	7.18409	6.5032	6.67829	7.11048	7.85802	0	6.45472	6.77291	5.57921	7.55966	7.13369	8.78787	7.76772	7.39534
FLI1	6.67537	7.14763	8.04615	8.80635	7.94026	8.12844	7.18654	8.44013	6.68644	9.27598	7.95161	7.60324	7.39821	6.56845	5.71344	5.7001	6.3488	8.3245	7.13068	4.08288	6.05918	5.63308	6.70161	8.02055	4.92331	5.40089	7.84141	7.84227	8.35691	6.49185	8.6144	7.87924	7.4191	7.51127	7.80029	7.35815	8.6631	7.94241	7.50056	8.13438	7.1723	7.55066	6.95867	8.58002	8.63863	7.20585	9.21595	8.11504	8.12305
GATA1	2.26614	0	0.972742	1.31625	0	0.416392	0	2.59196	0.186443	1.71431	0	0	0	0	0.663967	1.24305	0	0	0	0	0	0	0	0	0	0	0	1.62136	0	0	0	0	0	2.82732	0	0.270765	0	3.82488	0	0	2.98141	0	1.9826	0	0.445695	0	0	1.574	0
GATA2	5.30925	5.04434	0	3.38591	4.02799	6.1494	0	5.43911	0	0	0	3.24027	5.182	0	0	6.20331	0	0	0	0	0	0	3.34283	2.15282	4.73908	0	7.49491	6.24863	6.10615	0	6.70782	4.6384	4.99648	0	0	5.3627	7.22727	6.389	4.60967	5.6258	4.7527	5.59992	6.32455	6.00228	4.81089	5.70792	7.25155	6.39337	7.18686
GFI1	0	0	0	0	0	0	3.75906	5.88132	0	0	0	0	0	0	0	0	0	0	0	0	0	0	2.30275	5.32066	0	0	4.97455	4.56319	0	7.56863	6.74247	2.77947	7.31085	5.15417	7.07554	6.34241	6.44842	8.22964	7.85962	7.50574	5.73781	6.27963	7.57594	5.60665	8.1221	7.70204	6.18703	6.90382	6.82208
GFI1B	0	0	0	0	0	0	0	0	0	0	0	0	0	0	0	0	0	0	0	0	0	0	0	0	0	0	0	0	0	0	0	0	0	0	0	0	0	0	0	0	0	0	0	0	0	0	0	0	0
GPR126	8.83757	5.27649	7.25754	8.30276	2.86848	5.89413	8.47449	7.71688	5.77006	7.19721	6.10945	0	0	0	2.5884	6.35719	3.38304	3.34296	0	5.7463	5.3849	3.96322	2.77396	6.45633	7.01837	8.07471	0	8.04638	8.43474	3.25084	4.33926	3.88202	0	0	6.89046	0	0	0	0	0	0	5.29252	2.94185	4.34008	0	5.046	7.66736	4.94866	6.53918
Gpx1	7.37456	4.57988	5.33578	6.0489	7.11308	7.16781	4.93522	7.57929	7.10289	6.953	4.40235	6.41179	4.17871	6.07276	6.77729	5.50026	7.57931	6.53302	7.29658	0	3.72626	4.25512	4.64214	5.41513	5.26839	3.61165	8.35735	5.1017	7.29377	7.4547	7.64243	7.97244	7.63279	0	6.75463	6.58894	7.65761	8.55286	6.54772	0	5.43574	6.07549	7.34667	8.31721	7.96315	8.8707	7.84958	7.19832	7.60898
HBB-BH1	4.10038	0	0	0	0	0	0	0	0	0	0	0	0	0	0	0	0	0	0	0	0	0	0	0	0	0	0	0	0	0	0	0	0	0	0	0	0	0	0	0	0	0	0	4.39929	0	0	0	0	3.44143
HMMR	0	0	0	7.19383	0	0	0	0	0	6.01687	0	0	5.02249	0	6.92193	6.52864	4.87936	5.70765	0	0	0	3.86884	0	0	0	0	6.3297	0	0	0	0	0	0	7.46767	3.0367	0	5.30298	0	0	4.4446	7.23033	0	0	0	4.47217	5.40622	6.78968	7.1134	5.71213
Ikzf1	0	0	0	0	0	0	0	0	0	0	0	0	0	0	0	0	0	0	0	0	0	0	1.76088	0	1.47151	1.42701	0	0	4.34951	0	4.99475	4.51478	4.76388	5.05378	0	0	0	4.56262	1.84792	0	4.42204	3.56786	0	5.03531	0	6.52293	4.76296	4.06981	4.75989
Ikzf2	4.13251	0	7.41832	7.34022	4.92864	7.14595	7.07982	4.90658	6.11749	6.50764	0	0	5.5452	3.00685	4.53833	5.35181	5.94552	0	6.25597	0	2.2519	4.81215	5.39493	5.20438	3.00161	3.46996	7.7094	7.70743	7.87748	8.01691	5.4714	5.07074	8.85003	6.56368	7.02562	7.37521	7.8995	9.55782	8.40604	7.4928	8.10117	7.81786	6.84794	8.7237	9.45924	9.58251	9.01983	8.53688	8.73877
ITGA2B	0	1.38198	5.25366	4.80482	6.33231	5.55031	0	5.34534	4.80437	6.27951	0	0	5.99561	5.67959	4.1114	2.75113	0	0	0	0	0.545974	0	2.29972	0	0	0	0	4.78098	6.60435	6.34375	6.66569	5.75503	5.66814	5.03829	5.45988	4.04232	7.83186	7.78269	6.14171	4.72826	0	4.32329	0	0	6.72302	7.23912	6.35212	4.46705	6.97129
ITGAM	0	0	0	0	0	0	0	0	0	0	0	0	0	0	0	0	0	0	0	0	0	0	0	0	0	0	0	0	0	0	0	0	0	0	0	0	0	0	0	0	0	0	0	0	0	0	0	0	0
ITGB3	1.48917	3.7728	4.45081	5.0864	5.68096	6.0457	5.72907	5.27739	0	7.57845	0	0	2.26124	0	0	4.08719	6.27381	6.25581	6.71969	0	0	0	5.48277	0	0	0	4.35194	7.19368	6.60195	8.41132	8.87858	4.95455	7.65251	5.68869	6.1731	0	7.41837	8.80272	7.77443	6.49374	4.82537	7.50559	8.2819	8.39885	7.42267	6.56977	8.2885	7.38682	8.54352
KDR	9.6646	9.14538	9.81549	11.0041	10.4384	10.5692	8.39126	8.5378	8.38546	9.50471	9.26142	9.95121	10.8989	9.1939	9.62179	9.53713	6.67204	10.2404	8.70741	9.62607	8.5946	7.46651	7.42555	9.45797	9.55668	11.482	8.02427	8.65115	9.25105	8.28466	7.93414	10.1392	8.5138	10.2828	8.46885	9.53933	10.02	7.55963	8.61282	9.14173	7.47269	8.24536	5.89299	6.5565	8.89473	8.65128	9.92285	9.42063	9.04917
KIT	1.3459	0	5.21449	6.79003	7.52062	5.86581	4.55181	4.20192	6.61277	8.71515	2.85901	0	5.8552	7.18791	5.94673	6.4272	3.7628	7.84291	6.3258	5.08236	5.31967	3.29964	0	5.91322	0	0	8.04757	5.78347	7.31166	8.30836	7.41991	7.56479	10.1147	6.67117	9.05359	7.98627	8.90531	9.28893	9.20512	8.22865	8.51973	6.92298	9.34636	9.43526	8.69285	8.16695	8.4443	9.41728	9.43802
Laptm5	6.49557	4.72064	0	6.83734	5.57848	7.20989	5.31738	6.55464	7.15492	4.71666	0	0	4.95047	4.53057	0	6.28675	5.55182	6.29883	0	3.31521	0	4.292	6.72574	6.92535	4.86433	0	5.64737	7.45366	7.55918	5.57009	6.36521	4.77659	7.67471	5.88439	7.77152	7.47093	7.39373	7.43176	3.06459	6.6192	7.98485	7.69821	6.29736	7.41346	7.84309	7.45116	7.55492	8.95213	7.66202
LGALS9	1.06186	0	0	0.443014	0	0	0	0	0	0	0	0	0	4.1241	0	0	4.15042	0	0	0	0	0	0	0	0	0	5.83425	4.09725	0.145349	0	7.60573	4.01203	4.3144	0.439104	1.11225	0	0.771341	6.75634	4.28983	6.80563	0	4.89839	0	5.491	4.67786	0	5.52452	6.57146	6.51498
LMO2	6.92331	5.97667	7.07451	8.02615	8.52079	5.62131	6.92476	8.04659	6.97967	8.69735	0	7.19169	6.07906	5.10146	7.21239	6.33759	8.17486	7.93159	0	5.61289	0	4.79436	6.29847	5.65788	6.82337	6.26105	6.16767	0	5.9616	5.95025	7.1313	7.37708	7.41705	6.75416	7.47422	6.21507	6.83	5.38123	4.17459	6.95592	6.62822	4.66451	4.15479	8.00421	7.26591	4.16305	5.12443	7.40039	5.40386
Lrp1	0	0	0	0	0	0	0	0	0	0.104277	0	0	0	0	0	0	0	0	0	0	0	0	0	0	0	0	7.40332	0	0	0	0	0	0	0	0	0	0	0	0	0	0	0	0	0	0	0	0	0	0
Ly6e	1.36176	2.52273	3.09916	5.78453	4.30799	5.31125	4.56551	4.96576	5.76113	6.00262	6.35838	0.625273	5.25005	4.86376	5.17069	5.58856	0	0	0	0	0	6.52689	0	0	0	0	10.389	1.47533	6.11932	4.91423	4.12929	6.83412	5.26367	4.56109	6.68265	6.96208	8.92282	5.04362	4.13004	4.79939	7.61272	8.8011	7.38304	8.6257	8.01208	6.46747	5.42625	6.92057	5.94126
Mctp1	0	0	0	0	0	0	0	0	0	0	0	0	0	0	0	0	0	0	0	0	0	0	3.5365	0	0	0	0	0	0	7.22274	0	0	0	0	0	0	0	0	0	0	2.41007	5.11818	4.56551	5.70421	6.6491	4.46907	6.02473	0	6.84429
Mdk	10.789	9.10928	10.2244	11.6592	11.2305	11.741	10.0326	11.1124	10.9179	11.2908	9.69852	10.9431	11.8513	9.45361	10.6413	9.09121	8.50615	9.82425	9.55846	6.98971	6.20874	8.52437	8.11833	10.1767	8.09998	6.3796	15.0254	10.6051	11.4769	10.6934	11.8519	9.72865	11.3261	11.2696	11.1991	11.6672	12.1135	11.1156	10.8815	11.2207	9.54585	8.14252	11.7435	10.821	9.89142	10.6043	11.5222	11.0082	11.1617
Med12l	0	0	0	0	0	0	0	0	0	0	0	0	0	0	0	0	0	0	0	0	0	0	0	0	0	0	0	0	5.64039	4.44534	0	0	2.74247	0	6.04971	4.2262	3.90931	5.14819	4.28738	0	3.11125	4.42342	4.21475	4.60066	5.63643	0	0	0	5.35976
MEIS2	7.26914	6.99558	5.51828	8.15643	6.61384	6.34633	6.87858	6.21973	6.91684	6.94056	5.67575	6.70705	5.40853	5.14639	0	6.69205	3.11803	5.04069	5.2327	7.1102	3.93361	6.83057	7.42464	8.31109	5.44394	7.16329	11.1306	5.517	7.1229	3.93296	5.32329	6.68371	6.49472	6.53383	7.5541	6.42975	5.88995	3.72003	3.59019	3.35744	7.52149	7.48602	6.36261	2.95124	7.27158	6.10679	7.20778	6.30848	6.05234
MYB	5.3167	0	0	2.61022	0	2.83351	3.85317	0.140138	5.26361	5.42453	2.56866	0	4.32251	0	3.38211	5.42509	0	0	0	0	1.74573	0	1.45585	0	0	0	3.41675	3.11942	4.8809	5.72405	5.45156	3.90829	1.78384	4.81218	2.58419	5.77832	5.7337	7.54982	7.13075	5.26072	5.32627	4.21333	6.41623	5.57669	7.27153	5.95036	3.77824	7.06672	7.17415
Mycn	1.32012	0	0	1.2075	0.716225	0	0.939428	2.20012	1.25543	3.07066	0	0	3.19535	0	0	0.165158	0	0	0	0	0	0	0	0.451558	0	0	3.66848	3.84419	2.75029	4.15089	4.22499	2.83854	3.60602	2.29686	2.9539	2.91371	3.53268	3.98834	3.27172	4.25486	0	4.37714	3.37109	3.96633	5.27638	2.62357	4.35093	4.25904	4.2999
Nfe2	6.16894	0	0	0	0	5.44535	0	0	0	0	0	0	0	0	0	0	0	0	0	0	0	0	0	0	0	0	0	5.0808	5.30511	0	4.69961	0	6.0137	0	0	5.07989	5.18499	7.59588	7.55682	5.78809	6.41129	7.52731	5.93495	6.0997	6.6487	5.66203	4.3772	4.74047	7.93244
Nmt2	7.97919	6.70678	7.24502	7.15811	5.51931	6.23925	6.38746	7.89397	7.10614	6.32052	5.67369	6.14242	6.13033	4.85058	0	7.87234	6.52281	7.79285	5.7154	4.06206	0	4.05337	6.07852	6.75845	5.43013	6.52392	8.94538	6.85426	8.73195	7.31658	7.68203	7.31679	7.13757	7.08089	7.54525	7.39734	7.78174	6.33135	7.7889	7.82121	7.15879	6.22718	6.6503	7.88732	8.98164	8.54939	7.86485	7.2814	8.58501
NOTCH1	5.05169	6.67152	4.87628	7.66839	6.11007	6.25523	4.39159	6.20639	6.23708	5.78076	5.2714	5.68793	7.02415	3.63514	4.35625	5.098	3.81863	4.62098	0	4.75465	4.98	4.20706	0	6.24665	6.08407	5.18506	0	5.3148	5.58444	3.4858	5.53704	5.20416	5.51902	5.66518	6.39361	4.98848	7.60709	4.43533	5.44778	4.88034	2.66392	0	5.01378	0	6.08295	5.42211	7.57474	5.47453	5.01264
Notch2	5.46615	0	0	0	0	0	0	0	0	0	0	4.27118	0	0	0	5.32714	4.99144	0	0	0	0	0	0	0	3.09653	0	8.64679	4.69221	0	0	0	0	5.11805	0	0	4.80632	0	0	0	6.15621	0	0	5.93527	6.5285	5.10824	6.05936	6.89063	4.96972	7.15579
Pag1	0	0	0	0	0	0	0	0	0	0	0	0	0	0	0	0	0	0	0	0	0	0	0	0	0	0	8.38344	0	0	0	0	0	0	0	0	0	0	0	0	0	0	0	0	0	0	0	4.48348	0	0
Pbx1	4.25591	7.09375	4.55179	6.77722	6.23886	6.02867	7.08198	5.64278	6.25337	4.85596	5.86271	5.22596	5.71601	0	7.0449	0	0	6.07547	5.81184	3.89557	0	5.32282	6.40285	5.99692	3.31274	5.51289	9.62372	4.13139	6.82689	5.91397	7.13331	4.89974	8.09813	4.78157	7.5833	7.35599	6.88861	8.03012	5.97559	7.19049	5.87258	7.04114	8.43515	6.33534	7.89275	6.07041	7.46564	6.8723	7.98124
PCDH12	5.9743	0	4.91981	6.59077	8.22889	7.79548	6.2984	6.23883	5.99049	7.57166	5.58808	7.91166	8.85891	6.55154	6.84287	0	7.7223	8.76292	6.27144	6.6434	5.47581	3.06952	0	6.60772	5.6889	5.26736	0	0	4.62127	0	4.34978	7.51222	5.6315	4.49914	0	4.65476	0	0	0	0	0	0	0	0	0	0	0	0	0
Pde2a	0	0	0	0	5.38207	0	0	0	0	6.5019	7.10747	7.27283	8.2365	8.46206	5.29417	0	0	0	0	0	0	0	0	0	0	0	0	0	0	5.87734	5.76295	6.53904	4.48528	0	0	0	0	6.55921	0	6.68178	0	0	0	0	0	0	0	4.16086	4.57105
Pde3a	9.58134	8.32219	8.90572	8.7431	8.22403	9.50397	9.11452	9.32554	8.02333	7.32303	0	0	0	0	0	8.70618	6.0091	8.69181	3.84723	7.39661	4.69517	6.85393	6.83247	8.33986	8.29138	7.168	7.7372	8.756	7.33407	5.46388	8.07361	0	6.2729	8.64997	8.07661	7.21254	6.8907	3.91671	0	5.61135	8.46513	7.73589	5.58324	0	8.92057	6.93568	7.54158	8.05375	7.11589
PECAM1	10.3	8.28892	9.34757	10.7136	10.1559	11.5036	9.18185	9.74009	9.3835	10.6377	8.36487	8.99708	10.0688	8.30597	8.83235	8.69866	9.05679	10.8444	8.11406	7.50653	7.21046	7.12339	6.41177	8.80494	8.32557	7.63295	6.30343	9.1598	9.42398	9.36299	9.4718	9.86913	10.0617	8.81861	10.4693	9.28021	9.7208	8.7067	8.43516	8.63062	7.06886	8.90753	8.46204	8.51237	9.70129	9.63167	10.7093	9.45011	9.38617
Pfas	8.36103	5.15583	6.59952	7.35782	5.88373	7.0253	7.27616	6.55313	5.55914	7.53554	5.85073	6.4438	8.37815	5.64487	7.37355	5.25514	6.03881	7.28693	5.31532	4.6477	5.77598	4.28946	2.41645	3.43335	3.05556	0	8.96878	6.83546	7.89283	7.39458	7.89169	7.02686	6.42046	8.29643	8.76995	8.06199	9.68549	7.70044	8.36373	8.24417	6.33231	5.93859	7.6803	7.64297	9.26881	8.99451	8.87975	8.82338	9.34232
PLA2G4A	1.42176	0	0	3.97883	0	4.32834	0	4.27683	1.92277	1.72074	5.13446	0	3.98282	0	0	0.676634	0	0	0	0	0	0	5.74812	0	0	4.07755	9.50058	5.9872	0	4.65939	4.68667	3.40379	6.17763	6.38387	5.68554	6.14197	6.72491	7.08587	5.05611	5.4156	8.13258	7.23867	7.41866	7.79034	7.38769	8.14092	7.57053	6.5591	7.06236
Plcg2	0	0	4.98211	3.32579	0	5.27919	0	5.74467	3.156	0	0	0	0	1.63874	0	3.55847	3.36223	4.90614	0	4.44202	2.98835	3.12885	4.20776	3.68371	4.06023	2.77487	2.9645	5.53592	5.09988	4.00053	0	5.45647	6.20546	4.96599	5.90705	6.23283	6.9037	3.17571	4.64001	5.05862	3.06346	4.01426	3.92721	6.2081	6.44778	6.44832	5.90189	5.19246	5.02103
PPIA	12.9029	11.5027	11.5137	13.1588	12.7058	12.6933	11.9711	12.1471	12.0466	12.7874	13.0296	13.1384	13.3359	12.3634	11.6966	12.1721	11.1107	12.4027	11.2803	9.13573	9.07644	10.5693	11.2315	12.2625	10.4585	11.1654	15.4559	12.8211	12.9582	11.7691	12.6958	12.4347	12.8398	13.0725	13.46	13.0149	13.3232	12.9613	12.4549	12.8629	12.8075	11.9026	13.0235	13.6316	14.0514	13.707	14.0112	13.4487	13.2452
Ptk2b	2.97483	0	4.83674	4.97272	2.39649	0	3.34958	5.0825	4.56825	5.85603	0	0	5.37925	0	2.20408	5.7891	4.89188	4.9519	0.879576	3.03718	0	0	2.70558	0	0	0	4.34806	2.27732	4.09802	8.1558	7.39876	4.42273	6.81798	5.03811	6.4314	5.64247	6.91564	8.08591	7.39515	7.56375	5.95668	6.63995	7.07246	7.04494	7.53142	6.54172	8.93078	7.97966	8.49063
Ptpn6	0	0	0	5.16369	0	0	4.81805	5.28826	0	0	3.70143	4.73419	0	0	0	0	0	0	0	0	0	0	0	0	0	0	4.22666	4.93018	6.2488	0	6.75466	5.9903	6.64279	4.83169	6.39911	6.28879	4.98249	6.91755	7.19549	6.08742	7.28946	4.55446	0	7.65355	7.04626	5.37498	6.54499	5.65519	7.6277
PTPRB	9.47554	7.79402	8.01299	10.1738	8.58518	9.20625	7.46018	9.49079	8.63127	7.98635	8.20619	7.13991	7.24887	6.30568	5.90971	8.88818	7.36271	10.0685	6.69224	7.71001	6.83636	7.17086	7.6541	8.93047	8.97977	9.67668	3.95277	8.41202	8.13206	5.00487	7.75348	7.46152	7.69868	7.25236	8.73361	7.31093	8.92107	7.01455	6.74906	7.33713	7.83921	7.92724	6.34519	6.99581	8.70685	7.76688	9.40219	7.99614	7.12899
PTPRC	4.81564	4.45225	0	6.02606	4.62258	6.10571	5.45051	5.29811	4.00976	5.62607	1.78545	0	6.00591	2.58447	5.96745	4.47119	0	3.71882	0	0	3.91855	0	0	0	0	0	2.12905	0	0	4.87187	3.6972	5.41453	4.3302	4.82359	4.81887	4.62103	2.96921	4.60529	0	4.17497	4.75421	4.5986	4.42691	4.44538	4.18687	5.40499	5.79013	4.27229	4.16031
Rab38	0	0	0	0	0	0	0	0	0	0	0	0	0	0	0	3.52231	0	0	0	0	0	0	0	0	0	0	5.93624	3.48846	4.63552	3.74854	5.54417	0	0	3.71583	0	0	0	3.69351	3.90828	3.15162	5.58232	4.80065	4.55532	0	6.06595	3.45966	4.69714	4.33912	6.16571
RAMP2	10.9879	11.0418	10.3038	11.6098	10.1504	10.8046	9.87436	11.0627	9.06998	9.94679	8.6874	9.85958	9.05259	8.88891	7.6245	9.93552	8.49103	10.3156	7.56601	8.20084	7.83145	8.36181	6.7977	9.27875	9.97616	10.1854	6.39156	10.658	10.9197	8.59788	9.29281	10.5427	8.5418	9.92408	10.8029	9.48866	8.51821	8.88764	8.49949	8.93826	7.89384	10.1811	9.6998	9.59284	8.54131	10.4101	10.9748	9.61083	10.452
Rbm38	4.98697	3.25176	6.24144	6.73959	5.00023	3.66428	5.91793	6.27407	5.88098	5.33099	5.72859	4.16861	5.21998	4.79088	0	6.91453	5.51104	4.31731	4.37647	5.03844	0.577567	0	4.4783	5.23098	3.14821	4.68557	6.28228	8.13139	7.42672	6.73378	7.28262	6.76367	7.40338	7.27038	7.2804	6.12081	8.10098	8.49463	7.13083	7.57103	0.726451	7.51535	7.42107	7.2566	8.29825	8.76354	8.73707	7.41191	7.57202
RUNX1	0	0	0	0	0	0	5.35586	3.18555	0	0	0	0	0	0	0	4.20255	0	0	0	0	0	0	3.73722	0	0	0	5.36831	8.77519	6.20392	6.37335	7.67128	6.06541	7.16732	5.88964	6.79968	7.56538	7.09136	8.28971	7.80618	5.89629	5.72071	7.59729	7.58454	8.15364	7.99859	8.82578	6.6837	8.1112	7.56272
SERPINF1	6.53289	6.21811	6.66166	6.19235	5.5634	7.07203	5.90915	5.45331	0	3.80539	0	3.93296	0	0	0	5.30324	3.50905	5.98252	4.60712	5.09017	5.05923	4.29672	6.47769	6.12544	6.12796	6.36465	7.47391	5.29305	7.08699	6.13045	7.3087	6.04108	5.26925	5.77914	6.93787	5.89171	4.88311	3.3294	5.89869	3.96265	5.30532	7.38612	5.59044	5.22309	5.56809	5.26976	7.40775	7.14882	5.28694
SFPI1	0	0	3.83082	0	0	0	2.13567	0	0	2.91159	0	0	0	0	0	3.66573	4.29012	3.64686	0	0	3.60231	0	0	0	0	0	5.47642	5.15472	8.11715	7.17365	5.99229	6.50028	7.26648	0	6.66864	4.8779	4.58935	9.1071	8.1503	5.86569	7.39926	7.96388	6.54536	9.48839	3.89636	8.29303	7.48383	4.72719	8.50461
SLA	0	0	0	0	0	0	0	0	0	0	0	0	0	0	0	0	0	0	0	0	0	0	0	0	0	0	0	0	0	0	0	3.37366	0	0	0	0	0	4.27623	0	0	4.41494	3.48902	0	5.19808	0	0	0	2.79641	4.07573
SMAD2	2.95757	4.96401	5.80597	5.46742	0	5.54585	4.10978	6.87619	5.27501	6.34319	0	5.69851	4.08632	5.42243	4.49048	0	3.84375	4.54466	0	0	4.19697	0	4.20867	4.83942	4.0561	4.58067	7.55141	6.41562	5.93834	4.63963	5.25895	6.52013	0	4.50795	7.06326	5.25602	5.37571	0	0	5.59205	0	3.85414	5.93825	5.77229	4.71201	6.62348	6.15542	6.28848	4.21293
SMAD3	6.2381	4.54504	4.39676	6.21234	5.80721	6.80075	0	4.72318	0	2.79234	5.19922	4.43699	4.13601	0	4.49597	4.12829	4.26613	5.8594	0	0	0	0	4.63579	5.89297	0	4.20832	7.21114	6.16071	5.98511	0	5.00821	4.34997	6.26946	6.03816	6.60023	6.59757	6.59285	6.02615	4.09391	6.49405	0	6.11286	3.59493	6.02822	6.05651	7.16922	6.46068	5.62267	6.18839
SMAD6	8.37522	9.31856	7.06554	4.79813	4.61497	6.98395	8.89608	7.1909	5.71108	6.47164	4.513	0	0	5.66172	4.82216	5.51668	5.11921	5.66716	5.85679	6.59901	5.75366	6.07196	0	6.67797	8.32674	9.16494	8.41009	8.37982	8.27346	5.13287	7.71828	5.27422	7.18073	4.77199	5.76938	7.55816	8.37692	7.52835	8.23021	7.9262	6.56758	7.67119	6.89355	6.40215	8.88818	7.3801	8.26804	7.6521	8.19494
SMAD7	7.48297	7.20653	6.27642	7.4136	6.45692	7.81767	6.77882	6.80661	4.75088	5.55627	6.59303	3.35733	5.9256	6.55951	6.35489	6.29773	4.88579	6.18486	4.33439	5.81383	4.22788	5.47659	3.1359	7.0858	7.47324	7.25789	9.11468	7.25858	7.20177	0	6.37038	4.87343	3.07558	6.91634	7.13935	6.7186	7.34701	7.85954	7.06064	6.12524	5.67843	6.89893	5.7608	6.28071	6.6375	6.32562	8.06954	7.16027	7.6502
SNAI1	4.45685	0	0	3.05111	3.31095	5.30017	3.3973	4.66289	0	0	4.07427	5.50432	6.23933	0	0	0	0	0	0	0	0	0	0	3.2147	0	0	6.51321	0	4.21559	0	5.6033	0	4.13193	3.70921	0	0	0	0	0	0	0	0	0	0	0	0	3.75175	3.0946	0
Sox17	6.65252	6.86866	9.57328	8.32535	7.16547	9.21247	8.43853	7.97024	7.46333	9.82519	5.41968	5.31685	7.48956	5.93772	5.86458	8.76616	7.14576	7.69779	6.58139	7.34833	4.02096	7.27063	6.79938	4.72864	7.2744	7.0352	6.83688	6.63616	8.08353	4.02051	8.05362	8.25776	6.54809	7.07371	8.2162	6.42295	8.03146	0	5.10435	6.35412	6.56664	7.6168	5.85828	6.73146	8.36486	5.79604	9.02104	7.78386	3.9078
Sox6	6.07485	5.16122	7.64175	7.89984	4.37529	7.24314	0	7.61167	6.45475	5.15563	0	3.35351	0	0	0	4.77638	0	7.28604	3.70669	0	0	4.39684	4.68383	6.83334	5.02977	0	7.02679	6.29836	7.85947	4.45115	4.68653	7.34012	6.13683	0	6.33201	4.47393	0	5.76526	0	0	5.26682	7.59372	4.2674	5.22073	0	5.33002	0	4.99903	5.24392
Stk26	0	2.19399	0	0	0	0	0	7.03621	3.24628	3.69575	0	2.76927	0	0	0	5.19596	0	0	0	0	0	2.67815	0.949421	4.9518	0	0	9.92053	6.07816	0	0	7.19109	4.0023	3.63633	6.03465	6.52295	5.51143	3.19517	6.13379	5.53451	0	5.44427	5.13689	5.21367	6.7248	7.06695	5.76326	4.32904	6.10771	6.75317
Stxbp2	8.21555	1.03907	6.69418	8.35286	8.18028	8.03074	7.28531	7.02195	7.30111	8.15152	0	3.65019	2.04325	2.18794	5.16723	6.1217	6.3859	5.78411	0	3.57323	3.64967	2.73219	1.92643	5.57157	0	1.57803	6.17661	5.55889	7.96799	8.12786	7.79401	7.33069	7.36843	6.51346	7.11354	6.59662	9.33681	8.65297	7.23613	8.25225	5.5081	5.89112	8.07461	7.3102	8.34239	8.25855	7.61248	7.51434	7.64271
TAL1	0.955122	5.7094	5.2376	3.92666	5.20047	6.21395	6.58671	5.80848	6.54997	5.25101	5.67137	0	5.99505	3.79897	5.7231	6.59683	3.55823	0	3.89677	5.08735	0	0	4.66848	6.73074	5.58726	6.03062	5.67642	8.21091	7.62477	6.85557	7.56485	6.81602	6.59685	6.7201	5.51818	7.57605	7.68131	7.60612	6.94527	6.07925	6.23304	8.56917	6.72386	6.57851	6.6752	6.34788	6.76462	7.8627	6.99231
TEK	9.69875	9.1215	7.90031	10.4634	8.17479	9.47536	9.05389	8.9366	8.76847	8.52769	7.69048	6.55567	9.20592	7.59174	4.71776	8.5967	7.06271	9.99282	6.49297	8.05643	7.55469	8.17225	7.29115	9.10173	7.84594	8.97574	5.56391	8.8681	8.46016	8.06714	8.12481	7.44089	7.78578	8.80639	9.56005	8.24719	8.6772	8.07609	7.70054	7.12546	7.42694	7.89966	7.11365	6.76321	8.73141	8.329	9.08879	9.01855	7.7463
TGFB1	8.65485	7.17153	7.10292	8.43623	8.54829	8.13803	6.76365	8.2677	4.30453	7.36105	7.60563	8.83938	7.71862	8.34585	8.44459	7.31825	5.79346	8.81174	7.48735	6.2964	4.32494	4.84018	6.50181	8.2092	5.25828	6.45154	6.4832	8.3076	8.77789	7.60875	8.36436	9.34628	7.837	7.60474	9.26646	8.93735	9.11408	8.63162	8.04917	8.41103	6.13317	5.56962	7.57287	8.30436	7.99549	8.13352	9.46481	8.43041	8.13082
Was	0.975583	0	0	0	5.52602	5.6993	0	2.19939	5.30556	0	0	0	2.06566	0	3.14228	0	0	0	0	0	0.0757342	0	2.96834	0	0	0	0.984763	4.56205	5.69685	5.93085	6.69459	5.78559	6.28101	6.4362	4.4591	6.30163	5.3289	5.94742	4.62683	5.49295	5.76631	6.57502	3.76678	2.86511	5.42296	6.36947	5.62002	6.97018	5.62075
[truncated: 109 more columns]

## Sheet: Metadata
SampleID	GroupID
P2_Pro-HSPCs_01_06	Pro-HSC
P1_Pro-HSPCs_01_14	Pro-HSC
P2_Pro-HSPCs_01_36	Pro-HSC
P2_Pro-HSPCs_01_08	Pro-HSC
P2_Pro-HSPCs_01_39	Pro-HSC
P2_Pro-HSPCs_01_14	Pro-HSC
P2_Pro-HSPCs_01_27	Pro-HSC
P2_Pro-HSPCs_01_37	Pro-HSC
P2_Pro-HSPCs_01_32	Pro-HSC
P2_Pro-HSPCs_01_24	Pro-HSC
P2_Pro-HSPCs_01_15	Pro-HSC
P2_Pro-HSPCs_01_25	Pro-HSC
P2_Pro-HSPCs_01_34	Pro-HSC
P2_Pro-HSPCs_01_13	Pro-HSC
P2_Pro-HSPCs_01_30	Pro-HSC
P1_Pro-HSPCs_01_06	Pro-HSC
P1_Pro-HSPCs_01_04	Pro-HSC
P1_Pro-HSPCs_01_08	Pro-HSC
P1_Pro-HSPCs_01_15	Pro-HSC
P1_Pro-HSPCs_01_01	Pro-HSC
P2_Pro-HSPCs_01_12	Pro-HSC
P2_Pro-HSPCs_01_38	Pro-HSC
P2_Pro-HSPCs_01_19	Pro-HSC
P2_Pro-HSPCs_01_18	Pro-HSC
P2_Pro-HSPCs_01_29	Pro-HSC
P2_Pro-HSPCs_01_07	Pro-HSC
P2_Pro-HSPCs_01_04	Pro-HSC
P2_Pro-HSPCs_01_21	Pro-HSC
P2_Pro-HSPCs_01_41	Pro-HSC
P2_Pro-HSPCs_01_23	Pro-HSC
P2_Pro-HSPCs_01_43	Pro-HSC
P2_Pro-HSPCs_01_05	Pro-HSC
P2_Pro-HSPCs_01_01	Pro-HSC
P1_Pro-HSPCs_01_16	Pro-HSC
P1_Pro-HSPCs_01_12	Pro-HSC
P2_Pro-HSPCs_01_31	Pro-HSC
P1_Pro-HSPCs_01_13	Pro-HSC
P2_Pro-HSPCs_01_20	Pro-HSC
P2_Pro-HSPCs_01_28	Pro-HSC
P2_Pro-HSPCs_01_03	Pro-HSC
P2_Pro-HSPCs_01_33	Pro-HSC
P2_Pro-HSPCs_01_40	Pro-HSC
P2_Pro-HSPCs_01_35	Pro-HSC
P2_Pro-HSPCs_01_22	Pro-HSC
P1_Pro-HSPCs_01_11	Pro-HSC
P2_Pro-HSPCs_01_02	Pro-HSC
P2_Pro-HSPCs_01_17	Pro-HSC
P2_Pro-HSPCs_01_16	Pro-HSC
P1_Pro-HSPCs_01_10	Pro-HSC
P2_Pro-HSPCs_01_42	Pro-HSC
P2_Pro-HSPCs_01_44	Pro-HSC
P2_Pro-HSPCs_01_10	Pro-HSC
P2_Pre-HSPCs type I_01_16	Pro-HSC
P2_Pre-HSPCs type I_01_32	Pro-HSC
P2_Pro-HSPCs_01_09	Pro-HSC
P1_Pre-HSPCs type I_01_14	Pre-HSC-I
P1_Pre-HSPCs type I_01_11	Pre-HSC-I
P1_Pre-HSPCs type I_01_15	Pre-HSC-I
P1_Pre-HSPCs type I_01_08	Pre-HSC-I
P1_Pre-HSPCs type I_01_05	Pre-HSC-I
P1_Pre-HSPCs type I_01_06	Pre-HSC-I
P1_Pre-HSPCs type I_01_13	Pre-HSC-I
P2_Pre-HSPCs type I_01_22	Pre-HSC-I
P2_Pre-HSPCs type I_01_15	Pre-HSC-I
P2_Pre-HSPCs type I_01_08	Pre-HSC-I
P2_Pre-HSPCs type I_01_20	Pre-HSC-I
P2_Pre-HSPCs type I_01_38	Pre-HSC-I
P2_Pre-HSPCs type I_01_31	Pre-HSC-I
P2_Pre-HSPCs type I_01_02	Pre-HSC-I
P2_Pre-HSPCs type I_01_25	Pre-HSC-I
P2_Pre-HSPCs type I_01_41	Pre-HSC-I
P2_Pre-HSPCs type I_01_35	Pre-HSC-I
P2_Pre-HSPCs type I_01_36	Pre-HSC-I
P2_Pre-HSPCs type I_01_05	Pre-HSC-I
P2_Pre-HSPCs type I_01_43	Pre-HSC-I
P2_Pre-HSPCs type I_01_09	Pre-HSC-I
P2_Pre-HSPCs type I_01_40	Pre-HSC-I
P2_Pre-HSPCs type I_01_11	Pre-HSC-I
P2_Pre-HSPCs type I_01_14	Pre-HSC-I
P2_Pre-HSPCs type I_01_17	Pre-HSC-I
P2_Pre-HSPCs type I_01_21	Pre-HSC-I
P2_Pre-HSPCs type I_01_07	Pre-HSC-I
P2_Pre-HSPCs type I_01_24	Pre-HSC-I
P2_Pre-HSPCs type I_01_42	Pre-HSC-I
P1_Pre-HSPCs type I_01_07	Pre-HSC-I
P2_Pre-HSPCs type I_01_30	Pre-HSC-I
P2_Pre-HSPCs type I_01_23	Pre-HSC-I
P2_Pre-HSPCs type I_01_04	Pre-HSC-I
P2_Pre-HSPCs type I_01_10	Pre-HSC-I
P2_Pre-HSPCs type I_01_33	Pre-HSC-I
P2_Pre-HSPCs type I_01_26	Pre-HSC-I
P2_Pre-HSPCs type I_01_01	Pre-HSC-I
P2_Pre-HSPCs type I_01_29	Pre-HSC-I
P2_Pre-HSPCs type I_01_44	Pre-HSC-I
P2_Pre-HSPCs type I_01_19	Pre-HSC-I
P2_Pre-HSPCs type I_01_39	Pre-HSC-I
P2_Pre-HSPCs type I_01_06	Pre-HSC-I
P1_Pre-HSPCs type II_01_26	Pre-HSC-II
P1_Pre-HSPCs type II_01_03	Pre-HSC-II
P1_Pre-HSPCs type II_01_04	Pre-HSC-II
P1_Pre-HSPCs type II_01_10	Pre-HSC-II
P1_Pre-HSPCs type II_01_05	Pre-HSC-II
P1_Pre-HSPCs type II_01_09	Pre-HSC-II
P1_Pre-HSPCs type II_01_53	Pre-HSC-II
P1_Pre-HSPCs type II_01_29	Pre-HSC-II
P1_Pre-HSPCs type II_01_11	Pre-HSC-II
P1_Pre-HSPCs type II_01_37	Pre-HSC-II
P1_Pre-HSPCs type II_01_47	Pre-HSC-II
P1_Pre-HSPCs type II_01_58	Pre-HSC-II
P1_Pre-HSPCs type II_01_33	Pre-HSC-II
P1_Pre-HSPCs type II_01_60	Pre-HSC-II
P1_Pre-HSPCs type II_01_32	Pre-HSC-II
P1_Pre-HSPCs type II_01_23	Pre-HSC-II
P1_Pre-HSPCs type II_01_18	Pre-HSC-II
P1_Pre-HSPCs type II_01_48	Pre-HSC-II
P1_Pre-HSPCs type II_01_55	Pre-HSC-II
P1_Pre-HSPCs type II_01_46	Pre-HSC-II
P1_Pre-HSPCs type II_01_22	Pre-HSC-II
P1_Pre-HSPCs type II_01_38	Pre-HSC-II
P1_Pre-HSPCs type II_01_39	Pre-HSC-II
P1_Pre-HSPCs type II_01_52	Pre-HSC-II
P1_Pre-HSPCs type II_01_13	Pre-HSC-II
P1_Pre-HSPCs type II_01_40	Pre-HSC-II
P1_Pre-HSPCs type II_01_57	Pre-HSC-II
P1_Pre-HSPCs type II_01_14	Pre-HSC-II
P1_Pre-HSPCs type II_01_31	Pre-HSC-II
P1_Pre-HSPCs type II_01_56	Pre-HSC-II
P1_Pre-HSPCs type II_01_15	Pre-HSC-II
P1_Pre-HSPCs type II_01_50	Pre-HSC-II
P1_Pre-HSPCs type II_01_06	Pre-HSC-II
P1_Pre-HSPCs type II_01_59	Pre-HSC-II
P1_Pre-HSPCs type II_01_16	Pre-HSC-II
P1_Pre-HSPCs type II_01_07	Pre-HSC-II
P1_Pre-HSPCs type II_01_49	Pre-HSC-II
P1_Pre-HSPCs type II_01_02	Pre-HSC-II
P1_Pre-HSPCs type II_01_36	Pre-HSC-II
P1_Pre-HSPCs type II_01_21	Pre-HSC-II
P1_Pre-HSPCs type II_01_01	Pre-HSC-II
P1_Pre-HSPCs type II_01_45	Pre-HSC-II
P1_Pre-HSPCs type II_01_42	Pre-HSC-II
P1_Pre-HSPCs type II_01_51	Pre-HSC-II
P1_Pre-HSPCs type II_01_27	Pre-HSC-II
P1_Pre-HSPCs type II_01_25	Pre-HSC-II
P1_Pre-HSPCs type II_01_34	Pre-HSC-II
P1_Pre-HSPCs type II_01_43	Pre-HSC-II
P1_Pre-HSPCs type II_01_28	Pre-HSC-II
P1_Pre-HSPCs type II_01_61	Pre-HSC-II
P1_Pre-HSPCs type II_01_41	Pre-HSC-II
P1_Pre-HSPCs type II_01_19	Pre-HSC-II
P1_Pre-HSPCs type II_01_24	Pre-HSC-II
P1_Pre-HSPCs type II_01_44	Pre-HSC-II
P1_Pre-HSPCs type II_01_54	Pre-HSC-II
P1_Pre-HSPCs type II_01_17	Pre-HSC-II
P1_Pre-HSPCs type II_01_12	Pre-HSC-II
P1_Pre-HSPCs type II_01_35	Pre-HSC-II
P1_Pre-HSPCs type II_01_20	Pre-HSC-II
P1_Pre-HSPCs type II_01_30	Pre-HSC-II
P1_Pre-HSPCs type II_01_08	Pre-HSC-II
