# Supplementary material for: Single-cell transcriptomics identifies CD44 as a marker and regulator of endothelial to haematopoietic transition
Source: Nat Commun. 2020 Jan 29;11:586. doi: 10.1038/s41467-019-14171-5 (PMC6989687; doi:10.1038/s41467-019-14171-5)
Supplement: Supplementary file 10 — Supplementary Data 6 [file 41467_2019_14171_MOESM10_ESM.xlsx]

## Sheet: Log10(1+TPM)
GeneID	EC_3205	EC_3219	EC_3214	EC_3216	EC_3217	T1_2605	EC_3213	EC_3221	EC_3223	EC_3226	T1CD201neg_3610	EC_3208	T1CD201neg_3616	EC_3207	EC_3224	T1CD201neg_3611	T1CD201neg_3627	T1CD201neg_3621	T1_2610	T1CD201neg_3609	T1CD201neg_3622	T1CD201neg_3617	T1CD201neg_3615	EC_3228	EC_3227	T1CD201neg_3620	EC_3209	EC_3222	T1_2604	T1_2612	T1_3011	EC_3211	T1CD201neg_3612	T1_2616	T1_2508	T1CD201neg_3626	T1_3010	T1_3009	T2_2418	T2_3510	T1_2602	T1_2606	T1_2504	T2_3521	T2_3523	T2_3504	T2_3511	T2_3522	T2_3508
Emcn	2.233	2.73721	3.40726	3.02936	2.99846	2.87803	3.04559	2.92478	3.12523	3.1902	2.86004	3.13945	2.83667	2.84439	2.90134	2.85554	2.94552	2.95389	3.20702	2.79392	2.58636	2.8845	2.84782	2.58102	2.8029	2.69224	1.86294	2.54075	2.28027	2.1336	2.65357	2.16747	2.49704	1.62222	2.34601	2.34257	2.26496	1.81986	2.13716	1.9261	1.39682	0.107674	1.94259	0	1.36457	0.108952	1.54832	1.95435	1.95969
Tek	2.00873	1.60136	2.31078	1.80225	2.05425	2.06023	2.59084	2.23996	1.88361	1.95392	0.153833	1.92344	1.97891	2.15547	1.53622	1.94424	1.85462	2.39823	2.1671	2.00485	2.19804	1.94347	2.19659	1.93125	2.05384	2.1923	1.48682	0.717061	2.2421	2.07423	2.2275	2.63498	1.47669	2.39513	1.9466	2.24912	2.20905	1.95558	1.8898	1.80558	2.08098	1.87241	1.76247	2.38599	1.95581	1.95082	2.2641	1.88602	2.10285
Fgd5	2.02197	2.07312	1.84933	0.201422	1.7939	1.34223	2.10909	1.40411	2.00952	1.55913	1.77511	1.68002	1.77	1.49406	1.97929	2.01094	1.95738	1.7934	1.89411	1.49824	2.16218	1.83904	1.53349	1.74194	1.654	1.90935	1.76873	1.54287	1.92726	1.72918	1.92489	2.02129	2.06708	1.72178	1.85548	1.52969	1.45605	1.98206	1.86294	2.01756	1.76774	1.83977	1.48456	2.02957	1.94656	1.73362	1.69792	1.65887	1.73573
Cd93	1.99353	1.76689	2.19994	1.95104	1.68554	2.17353	1.86432	1.42759	1.34664	1.94586	1.87384	1.83824	2.05002	1.74023	2.2289	2.20422	2.1365	1.71674	1.7211	1.91497	1.98975	2.17325	1.6403	1.55915	1.92045	1.72792	0.772558	1.46826	1.63501	1.7703	1.45747	1.85128	2.29749	1.4921	1.53917	1.90942	0.771339	1.03533	1.24883	1.73392	1.43133	1.84269	1.47104	1.54372	2.1429	1.33254	2.05882	2.01134	1.50834
Cdh5	2.0269	2.10733	1.96658	1.75655	1.61637	2.04025	1.94445	1.82235	1.03997	2.29652	1.83353	1.99413	1.89281	2.20917	1.70631	1.82223	1.90085	1.68381	1.97084	1.76925	1.61512	2.04142	1.86292	1.66592	1.90975	1.46526	1.52888	1.69334	2.20259	1.97145	1.72999	2.05136	2.21081	1.90119	1.88848	1.86783	1.42459	1.67404	1.59316	1.33937	1.62995	1.76705	1.98421	1.61011	1.86264	1.78133	1.27913	1.61417	1.68582
Col4a2	2.44379	1.7211	2.45553	2.00718	1.99904	2.05437	2.32927	1.81991	1.32158	1.92698	2.50141	1.91315	2.42299	2.20323	1.92276	1.86816	2.65579	2.31916	1.80639	2.34888	2.20247	2.44241	2.16408	1.69746	1.67099	2.10319	1.7979	1.89436	1.94493	1.87801	1.79494	1.41035	2.8538	1.66312	1.74228	2.15676	1.82905	1.48248	1.20519	1.62769	1.56483	1.47713	1.49912	1.95675	2.02817	1.96593	1.57169	2.05184	1.9535
Mdk	2.13661	2.35534	2.28845	2.21012	2.3785	2.27937	2.31793	2.3365	1.92432	1.54081	2.50493	1.84686	2.22604	1.87211	1.01107	1.74576	2.15983	2.26166	2.32524	1.81568	2.14781	1.81676	2.45698	1.98383	2.01966	2.06916	1.62031	2.53734	2.70315	2.33933	2.07947	2.42382	2.03458	2.48827	2.76344	2.5393	2.27235	2.40171	2.31375	1.86379	2.56438	2.71054	2.4608	1.89004	1.7751	1.97721	1.62839	1.94659	1.96774
Esam	2.65982	2.66249	2.58915	2.39543	1.81817	2.39359	2.57751	2.35363	2.55787	2.75717	2.5667	2.67067	2.60581	2.39249	2.67359	2.35971	2.79461	2.63161	2.61261	2.66241	2.33644	2.7607	2.14846	1.96982	2.4049	2.43354	2.72572	2.26573	2.19335	2.47737	2.33601	2.72752	3.01756	2.6438	2.503	2.68853	2.4491	2.29552	2.34729	1.73802	2.29441	2.28314	2.47291	2.18648	1.94794	2.15532	1.78367	1.64534	1.95323
Ramp2	1.98054	2.60534	2.6934	2.5158	2.39671	3.17215	2.88436	2.54775	2.46525	2.5194	2.49544	2.51272	2.21387	2.17889	2.5283	2.64592	2.77598	2.60416	2.81828	2.50624	2.60496	2.56271	2.65905	2.04299	2.35191	2.4048	2.25782	2.86973	3.15972	2.46077	3.00696	2.69868	2.65917	2.8298	2.58718	2.62044	2.09006	2.5984	1.97377	1.38635	2.57295	1.99793	2.25538	1.97074	1.94968	1.75231	1.53918	1.52054	1.52731
Dll4	2.07388	1.92565	0	0	0	0	0	0	0	0	1.76014	1.40109	1.74715	1.93292	0.403031	0.0238072	2.037	1.0683	0.385465	1.22236	1.30144	0.971292	0	0.647817	0.59848	1.42608	2.11179	0.0940894	1.99043	1.13537	1.33614	2.32333	2.60267	1.78033	1.91298	1.73811	1.07369	1.3939	0	0.839758	1.13265	0	0.908197	0.108951	0	1.99953	1.31576	1.27716	0
Efnb2	1.82679	1.75536	0	1.02235	0.04042	1.05492	0	0.114392	0.109256	1.01333	1.44016	1.48509	1.95461	1.05075	1.275	1.85235	1.85576	1.15748	1.52678	0.202757	0.995411	1.26189	0.0226305	0.854456	1.085	1.49282	0.0601669	0.963744	1.71839	1.12214	1.43784	2.13142	2.26935	2.01564	1.28569	1.0701	1.27199	1.34428	0.717776	1.11271	1.23131	1.24189	1.17486	1.18702	1.50075	0.0347226	1.33028	1.19568	1.6498
Ptprb	2.23918	1.82217	2.08326	1.89038	1.64444	1.60265	0.976672	1.24091	1.55392	1.49359	1.44629	0.932111	1.13737	1.09498	1.24423	1.27774	1.70763	1.47324	1.30575	1.19622	1.24026	1.40389	1.02936	1.06872	1.07304	1.26886	1.53114	1.16677	1.90841	1.55182	1.65662	2.23033	1.56211	1.66317	1.40486	1.67313	1.38705	1.05574	1.2113	0.424004	1.35518	1.26303	1.03726	1.09956	0.534461	1.35624	1.24153	1.1226	1.34381
Pde2a	0.401388	1.86306	2.56172	2.59596	1.97041	2.51742	2.46344	2.3269	2.07419	2.22373	2.35077	2.31025	2.32346	2.25206	2.49709	2.1089	2.20474	2.47441	2.55176	2.30092	2.59877	2.51796	1.83388	1.82055	2.22428	2.44323	1.81114	2.56541	1.48271	0.407294	0	0.0968586	0.180468	1.64531	0	1.71154	1.35967	1.65069	1.68382	1.737	0	1.67904	2.01172	0.781531	2.11622	1.34785	0	1.21912	1.19245
Kdr	2.55719	2.29419	2.48813	2.1116	2.26242	2.33959	2.24507	2.01553	2.16577	2.22784	2.23862	2.03812	2.36933	2.17548	2.2695	2.13001	2.55142	2.42068	2.16777	2.27445	2.17313	2.18039	2.11471	2.14389	2.00307	2.17143	2.1892	1.98113	1.64112	1.47398	1.56666	2.6102	2.30444	2.08893	1.37083	1.32624	1.59728	0.717887	1.24028	1.22786	1.06252	0.231882	1.41415	1.67967	1.73243	0.143472	1.24042	0	1.11825
Nrp1	2.61188	1.76622	2.03502	1.1735	1.64487	1.74399	2.1525	1.5993	1.65124	2.07438	2.28969	1.93492	2.00499	1.81064	2.02637	1.65858	2.39759	1.92199	1.70054	1.96211	1.90804	2.08372	1.9693	1.79157	1.81763	1.78204	2.02672	1.5939	2.30991	2.11213	2.27061	2.3091	2.58663	2.14958	2.14946	2.40475	1.1471	1.4843	1.19282	1.05301	0.963108	0.661573	1.39115	0.787463	2.06088	0.993599	1.96777	1.5479	1.98224
Acvrl1	2.02537	2.07151	1.97679	2.1044	1.84777	0	1.22686	1.59435	1.24732	1.95059	1.90027	1.57465	1.62542	0.513601	0.824596	1.72705	1.73353	1.54296	1.00494	1.78599	1.95802	1.77569	1.56343	1.3013	1.49591	1.47824	0.115052	1.83892	1.36943	0.944251	1.71233	0.646703	2.18902	0.663855	1.50546	1.78314	1.42	0.881292	1.43759	0	0.0434837	0	1.15097	0.835186	1.42583	0	0.434174	1.41415	0
Ephb4	1.63817	2.07816	1.29295	1.71723	0.372989	1.50659	1.7299	1.64577	1.83144	1.82758	0.857235	1.5569	1.7576	1.39205	1.05179	1.6674	1.95966	1.50115	1.31433	1.4231	1.35036	1.27576	1.51185	1.45614	1.33933	1.43504	0.228099	1.5671	0	0.840667	1.08258	1.93665	1.44637	1.39681	0.357676	0.727079	1.05418	0.0488782	0.0687467	1.00283	0.806915	1.29216	1.28054	0.840944	0.124913	0	0.0307739	0	0.617544
Flt4	0.673367	1.10339	1.44041	1.42602	0.976279	0.802823	1.13464	1.46539	1.64055	1.4641	1.78107	1.10229	1.62486	1.5389	1.08341	1.16751	1.59784	1.67672	1.41671	1.31541	1.53814	2.05045	1.86533	1.64713	1.51712	1.64322	1.53791	1.55356	0	0.449452	1.19955	1.24116	1.39695	0.596431	0	0	0.255572	0	0	0.563826	0	0	0.0367848	0	0	0.519311	0	0	0.295749
Aplnr	0.0424066	0.0938998	2.65674	2.89503	2.61421	2.49375	2.51641	2.32074	2.50468	2.67344	2.07411	2.51917	2.39312	2.01379	2.44652	2.63667	1.79016	2.68123	2.45386	2.78056	2.56654	2.32163	2.47121	2.12688	2.47161	2.80516	2.0743	2.46398	0	0	0	0.109478	0.245372	0	0	0	0	0	0	0	0	0.0415581	0	0	0	0	0	0	0
Ccnd1	0.10979	1.31625	1.70382	1.62456	1.62929	1.23623	1.80586	1.52121	1.52885	1.47686	1.90925	1.47392	1.61659	1.76647	1.57854	1.68163	1.30247	1.88825	1.34823	1.56906	1.39667	1.80407	1.53794	1.89611	1.7981	1.99139	1.57056	2.07297	0	0	0	0.0546123	0.0922654	0	0	0	0.831938	0	0.276399	0	0.90386	0.929944	1.38103	0.371524	0.86132	0	0	0	0.876099
Clec1b	0	1.43246	1.78461	0	1.34257	0	2.07932	0.418308	0	0.368121	1.93941	1.99782	1.78526	0	0.642969	1.46196	1.51744	1.43877	2.28776	2.12574	0	1.75941	1.49576	1.65938	1.91259	2.00061	1.97948	1.07871	1.39738	0	0	0	0	1.09402	0	0	0	0.184831	0	0	0	0	0	0	0	0	0	0	1.23707
Lef1	0	0	0	0	0.291881	0	0	0.50779	0.596543	0	0.710117	0.108922	0.993925	1.82724	1.22981	2.03079	0.445708	1.43671	1.48235	1.68514	1.78146	0	0.0540068	1.78819	0.388153	0.997024	1.44334	1.07745	0	0	0	0	0.681636	0	0	0	0	0	0	0	0	0	0	0	0	0	0	0	0
Prl3b1	0	0	0	0	0	1.42622	2.04414	1.34313	1.78377	0.731906	0.838806	0	0	0	0	0.0983498	0	1.55168	0	0	0	0	0	1.50818	1.26799	1.38255	0	0	0	0	0	0	0	0	0	0	0	0	0	0	0	0	0	0	0	0	0	0	0
Cdh2	0	0	1.19356	0.868799	0	0	0.0357394	0	0	1.25989	1.48541	1.27916	1.10177	1.06693	0	0.307154	0	0.990701	0.91449	0	0	0	0	0	0.922547	0.952165	0	0	0	0.160896	0.885602	0	0.771413	0	0	0	0	0	0	0	0	0	0	0.810429	0	0	0	0	0.817921
Stab2	0	0.708974	0.975157	0.0416666	0	0	0.428012	0.937139	0.902883	1.74844	1.30595	1.225	0.929229	0	0	0	0.263597	1.52591	1.29063	0.887061	0	0	0.77112	0.0133557	1.0605	0.705033	0.0321064	0.0537271	0	0	0	0	0	0	0	0	0	0	0	0	0	0	0	0	0	0	0	0	0
Notch4	1.17704	1.1444	0.697685	0.759153	0.741151	0.670915	0.972438	0.0588681	0.854269	1.23345	0.840611	0.671638	0.667319	0.649928	0.820031	0.419238	1.12259	0.834158	0.890456	0.682995	0.348172	0.818989	0.629652	0.647934	0.473437	0.727678	0.268731	0.0340729	0.902736	0.812894	0.828009	0.727738	1.19741	0.427405	0.494315	0.244593	0.231648	0	0	0.156153	0	0.0222205	0.678629	0.620518	0.488063	0	0	0	0.559938
Pcdh12	0.0268401	1.29459	0.255188	1.0706	1.24952	0.841361	0.463875	0.0243012	1.32072	0.636538	1.49778	0	1.24067	0.863037	0.912601	0.0420921	0.804474	1.18404	0.464689	1.39406	0.497155	1.53336	0.840308	0.858397	1.10701	1.02471	0.705796	1.37506	0	0	0	0	1.41785	0	0	0	0	0	0	0	0	0	0	0	0	0	0	0	0
Piezo2	1.2878	0	1.03591	0.593308	1.17752	0.701629	1.13515	0.337787	0.657136	1.11248	1.17488	0.81994	1.36303	0.367253	0.180958	0.957149	0.687613	1.37988	0.240867	1.11367	1.16838	1.30198	1.18987	0.798038	1.09172	1.36367	0.203247	0	0	0	0	0	0.649599	0	0	0	0	0	0	0	0	0	0	0	0	0	0	0	0
Snai1	0	0	2.22352	2.0767	1.54666	0	0	1.44832	0	1.72887	0.248263	0.157694	1.52944	1.86922	0.236845	1.64255	1.25762	0	0.934279	1.15556	0	1.53438	1.11548	0.355932	1.30585	1.47101	1.33517	1.72179	0	0	0	0	0.0816716	0	0	0	0	0	0	0	0	0	0	0	0	0	0	0	0
Bmp4	0	0.0613032	1.45802	1.58115	2.06587	1.85127	2.13655	2.43208	2.28949	0	0	0	0.00300376	0	0.0593873	0	0.0609795	1.29075	1.61372	1.35642	2.23653	1.47919	0.817383	0.809735	1.69704	1.12295	0	0	0.0142493	0	0	1.881	0	0	0.353768	0.00313758	0	0	0	0	0	0	0	0	0.639135	0	0.00670054	0.0172216	0
Nr2f2	0	0.994292	1.52716	0.810678	1.5393	1.48412	1.11612	1.0806	1.05428	1.15694	0.989158	1.33007	0.175433	0	0.629393	0.242492	0.00699449	0.989297	1.37695	0.975486	1.74743	1.06083	1.28282	1.60471	1.09547	0.873492	1.37035	1.77342	0	0	0	0.00261204	0	0	0	0.00139171	0	0	0	0.00125762	0	0	0	0.0270157	0	0	0	0	0.00466253
Nrp2	0.421987	0.0168388	1.562	1.71912	1.66886	1.94646	1.7055	1.8479	1.57747	1.80722	0.423288	1.68832	0.67512	1.21564	1.14793	1.55088	0.368296	1.71387	1.46494	1.64663	1.48312	1.15692	1.26703	1.72383	1.52149	1.29395	1.10536	1.38401	0.00492179	0	0	0.0383875	0.00376064	0.0102745	0	0.00591472	0	0	0.00778963	0	0.00214669	0	0.00331119	0.00839775	0.00658211	0	0.00403611	0.0165241	0.00569921
Pdlim1	0	1.44659	0	0	0.350862	1.58533	1.146	0	0	0	0.260055	0	0	0	0	1.54753	0.897767	0.270417	0	1.04672	0	0	0	0	0	0	0	0	2.74903	2.32959	2.28142	2.44627	2.1129	2.27557	2.42333	2.52896	2.37949	2.33757	2.02796	2.17914	2.08317	2.51971	2.48424	2.06657	2.30474	2.28797	1.31887	1.47755	1.64596
Vwf	1.16445	0.166962	1.82355	1.70594	0.768993	1.91322	0	0.498592	0.744786	1.78814	0.504657	0	0.154361	0.0283944	0	0	0.85887	1.10825	1.19402	1.14282	0	1.01562	0	0	0	0.251044	0	0	1.94934	2.09354	2.19928	2.0405	2.5527	1.92482	2.03751	2.16788	1.74429	1.8732	1.47161	1.66602	1.7379	1.97977	1.54506	2.02663	2.06952	1.98387	1.95501	1.56566	1.80571
Mycn	1.09967	0	0	1.19311	1.35921	0.163979	1.1291	1.1806	0.13688	0	1.09741	1.14579	1.21244	1.46288	1.86151	1.44071	1.23396	0.37836	1.35495	0.12785	0	0.0978616	1.38489	0.974735	1.66764	0.817947	0.553383	1.33034	1.74532	2.13509	1.14857	0	0	2.2655	1.94584	2.39122	1.8173	2.03456	1.77076	2.19626	2.03749	1.96259	1.6746	1.775	2.05558	1.66691	1.03939	2.13459	1.83223
Bcl11a	0	1.76745	0	0	0	1.59691	1.46877	0.0950075	0	0	0.97139	0	0	0	1.25481	0	0	1.08907	1.1231	1.43168	0.684615	0	0	0.296303	0	0.661443	0	1.83499	1.90628	1.84835	2.00745	0	1.3063	1.99517	2.03337	2.16789	1.60743	1.57605	1.76627	2.11583	1.93204	2.15388	0.992189	2.02786	1.16282	2.26944	1.18901	2.23783	2.13171
Kit	0.0290201	0.382897	0	0	0.868503	1.20865	1.35062	0.902823	0	0	0.523573	1.00316	1.06871	0.982307	0	0.0995401	0	0.796533	1.02563	1.01576	1.95515	1.13416	1.1174	1.31902	1.13987	1.54269	1.09346	1.34387	1.90236	2.0196	1.9383	0	1.61684	1.92835	1.75326	2.03476	1.80841	2.00854	2.09573	2.43379	2.02114	2.23389	1.53485	2.14813	2.11725	2.23268	2.31457	2.48375	2.12687
Angpt1	0	0	0	0	0	0	0	0.279977	0	0	0	0.0585528	0	0	0	0	0	0.0545579	0.0360927	0	0	0	1.38946	0	0	0.965573	0	0	0.0585873	1.9233	1.19528	0	0	1.75882	1.68504	0	1.45441	0.049213	1.58481	0.496458	1.75212	2.0247	2.03107	2.36636	1.5846	2.04805	1.85127	2.45641	2.09404
Gpr56	0	0.0649407	0	0	0	0.044818	0	0	0	0.832209	1.28891	0	0	0	0.13684	0.995564	1.33313	0.332808	0.0838293	0	0.0350574	1.01154	0	0.0310464	0.297884	0.203924	0	0	1.92921	2.11703	1.71776	0	0.5275	1.9208	1.89976	2.55518	1.95687	2.22619	2.06159	2.57913	2.30269	2.43754	2.40811	2.40614	2.2953	2.55685	2.49608	2.49085	2.19197
Gfi1	0	0	0	0	0	0.0604787	0	0	0	0	0	0	0	0	0	0	0	0.0465564	0.0593188	0	0	0	0	0	0	0	0	0	1.16862	2.07468	1.34592	0	0	1.59943	1.90492	1.99899	0.987395	1.61514	1.97118	2.31858	1.74169	2.01617	1.67052	1.39089	2.15734	1.98672	0	2.09898	1.70694
Mllt3	0	0	0	0	0	0.957447	0	0	0	1.18327	0.968336	0.72177	0.0857824	0.309119	0	0.345503	0	0.930321	1.0424	0.564314	0	0	0	0.122194	0	0.407647	0	0	1.7032	1.60136	0.856555	1.65066	0.883951	1.15455	1.56379	1.82483	1.41167	1.48561	1.52658	1.37568	1.44036	1.59229	0.415185	1.69053	1.8792	1.6846	1.52534	1.57555	1.44435
Pbx1	0	0.917207	0	0.166332	0.187396	0.022951	1.35844	0.731739	0.960254	1.22674	1.17365	1.23575	0.328881	0.712247	0.466069	1.1758	0.0926603	0.528612	1.21119	1.00599	0.139299	0.966214	1.27049	1.05101	0.324149	1.56398	0	0.155225	1.66091	1.39467	0.899632	0.478011	0.378036	1.74222	1.69641	1.77765	1.92815	1.38197	1.77026	1.78401	1.69496	1.63679	1.86521	1.58463	1.68056	0.962741	1.55512	1.56036	1.63965
Itgb3	0	0	0.00119579	0	0	0	0	0.0140303	0	0	0	0	0.000956894	0	0	0	0.0201955	0	0.263125	0	0	0.00179912	0	0	0	0	0.072727	0	1.03502	1.25452	0.760412	0	0	1.02119	0.772623	1.47513	0.598768	0.070555	0.304128	0.77892	0.902775	0.928293	1.44272	1.14372	1.54363	1.1748	1.40859	1.16489	1.00003
Acta2	0	0	0.0532394	0	0	0	0	0.54317	0	0	0.0460454	0	0	0	0	0.0323782	0	0	0	0.12898	0	0	0	0	0	0	0	0	2.82259	2.42987	1.2364	0	0.0492285	0.0596815	1.03384	0	1.40308	0.264877	0	1.52889	1.03766	1.69322	1.73678	0	1.76196	1.70612	1.19563	0	1.20846
Sox6	0	0	0	0	0	0	0	0	0	0	0	0	0	0	0	0	0	0	0.309089	0	0	0	0	0	0	0.327929	0	0	0.789711	0	0	0	1.42845	1.08332	0.115078	0.537614	1.51791	0	0.896053	0.0979168	0.280225	0	0.449708	1.3846	1.26899	0	0	0	0.96376
Smad6	0.994091	0.99122	0.125304	0	0.0589181	1.087	0	0.125999	0	0	0	0.0847342	0.471951	0.719703	0	0.780286	1.74436	0.113836	0	0	0	0	0.0333085	0	0	0	0.95049	1.15697	0.872088	0.601737	1.0948	1.56134	1.11062	0.561382	0.559165	0.533509	0.709118	0.792269	0	0.466132	0.862713	0.859194	1.12792	0.767647	0.335257	0	0.561518	0.0430706	0.493946
Smad7	0	0.140671	0.030452	0.0391811	0.139528	0.227126	0	0.404214	0.106451	0	0.81989	0	0.591786	0.26211	0.359327	0.368687	0.970808	0.100248	0.320697	0	0	0.0298247	0	0	0	0	0.313445	0.53239	0.555311	0.382183	0.2882	1.29728	0.889313	0.670531	0.399416	0.569993	0.315723	0.506629	0.28331	0.173438	0.243887	0.519183	0.21699	0.845171	0.245092	0.216587	0	0.817637	0.704144
Sox17	1.17203	1.08467	0	0	0	0	0.629556	0	0.0451406	0	1.21551	1.45084	1.28471	0.746665	0.977476	0.804315	0.660519	1.36122	0.751985	0.547951	0.163568	0.0878651	0	0.720218	1.1882	0.345099	0	0	0.299729	0.464188	1.33318	1.97679	1.41477	1.00783	0.457437	1.20401	0.752574	0.393403	0	0	0.219967	0	0.683246	0.724484	0	0	0	0	0.574582
Irf6	0.0365393	0	0	0	0	0	0	0	0	0	0	0	0	0.06045	0	0	0	0	0	0	0	0	0	0	0	0	0	0	0	0	1.36524	2.49568	0	1.24215	1.2331	1.47781	1.4855	1.56825	1.4618	1.56509	0.961194	1.12361	1.4943	1.23459	0	0.943429	0.0324511	0.0307852	1.2706
Fbn1	0.0150589	0.222068	0.909761	0	0	1.27922	0.705774	1.05346	1.0311	0.86109	0.0116316	0.720911	0.709829	0	0	0.00809311	0	0	0.0861476	0.0119865	0	0	0.61065	0.70405	0	0	0	1.0686	2.05181	1.52872	1.43797	2.27978	0.755089	1.53845	1.42406	0.512435	1.16111	0.219297	0.0304532	0	0.799114	0.502362	1.15502	0.316004	1.40014	0.77296	0.704612	1.57669	1.1907
Hey2	0.0602406	0	0	0	0	0	0	0	0	0	0	0.0992586	0	0	0	0	0	0	0	0.048155	0	0	0	0	0	0	0	0	1.85333	1.34836	2.2699	2.62319	1.67913	1.6845	0	0	0	0	0	0	0	0	0.799143	0	0	1.39437	0	0	1.3551
Gja5	0.20175	0.19199	0	0	0	0	0	0	0	0	0	0	0	0	0	0	0	0	0	0	0	0	0	0	0	0	0	0	1.4142	0.549653	1.70477	1.06979	1.62751	0.84999	0	0.838623	0.792383	0.862201	0	0	0.1351	0.43714	0.0357729	0	0	0	0	0.00529722	0.131684
Jag1	1.40483	0.0216202	0	0.372949	0	0	0.713981	0.440479	0.72255	0	0	0	0	0	0.64985	0.364007	0.323104	0.237203	0	0	0	0	0	0	0.196351	0.0200966	0	0	1.53822	0.636628	0.851681	1.6099	0.676175	1.40741	0.363836	0.380003	0	0	0	0	0	0.331336	0.480824	0	0	0.599338	0.0242504	0.778384	0.34925
Ctsc	0	1.53999	0	0	0	0.534118	0.757373	0.964771	0	0	0	0	0	0	0	0	0	0	0	1.67422	0	0	0	0	0.720588	0	0	0	1.08494	1.64337	1.91316	2.05912	0	0	1.412	0	1.80547	1.93316	1.50202	1.55595	0.435228	0.783911	1.92449	0.883668	0	0.314341	1.46833	1.49574	1.2061
Ptprc	0	0	0	0	0	0	0	0	0	0	0	0	0	0	0	0	0	0	0	0	0	0	0	0	0	0	0	0	0	0.0241281	0.531919	0	0	0	0	1.56738	1.8622	1.52459	1.67694	1.64165	0.902389	1.52818	1.31281	1.73053	1.99663	1.29781	0.552152	1.97723	1.76578
Alox5ap	0.192169	0	0.643176	1.47742	1.47608	0	1.77992	1.14864	0	0	1.51961	0.292946	0	0	0	1.37425	0	0.160235	0	0.553039	0	0	0	0	0	0	0	1.16342	1.16217	1.6125	1.99093	0.249576	0	2.23367	1.74032	2.11983	2.43112	2.34736	2.23823	2.14708	2.53607	2.69836	2.41843	1.46874	2.07594	0.570604	1.27333	2.3587	1.71103
Emb	0	0.0460899	0	0	0	1.90774	0	0	0	0	0	0.174385	0	0.172149	0	0	1.14858	0.0470996	0	0	0	0	0	0	0	0	1.82266	0	1.80802	0.908974	1.91934	1.30114	1.51341	1.88653	1.94342	2.12888	1.82708	1.47405	1.3025	1.85697	1.02939	1.87306	1.49364	1.53628	1.97468	0.108728	1.24687	2.0595	2.04329
Dok2	0	0	0	0	0	0	0.48121	0	0	0	0	0	0	0	0	0	0	0	0	0	0	0	0	0	0	0	0.055838	0	1.71236	1.80132	1.85593	0	0	1.34062	1.65561	2.03885	1.8628	1.40841	1.98457	1.39532	1.90763	1.98802	1.99677	1.61644	1.81654	1.60816	1.80907	1.00034	1.70522
Nfe2	0	0	0	0	0	0.0975197	0	0	0	0	0	0	0	0	0	0.0514269	0	0	0	0	0	0	0	0	0	0	0.057641	0	1.55036	1.53902	1.50784	0	0	1.18115	1.88263	2.15437	1.3648	1.96137	2.21875	1.52648	2.26212	1.99331	0.0695749	0.903386	1.86399	1.08332	1.9252	1.60244	1.81584
Runx1	0	0	0	0	0	0	0	0	0	0	0	0	0	0.0446832	0	0	0	0	0	0.355187	0	0	0	0	0	0	0.0160763	0	1.30063	1.73148	1.46105	0	0	1.64064	1.64788	1.76108	1.88884	1.5055	1.56828	1.79191	1.71221	1.3231	1.37494	1.39931	1.84819	1.82172	2.01786	2.02449	1.72847
Cd44	0.0341471	0	0	0	0	0.0360572	0	0	0	0	0	0	0.431279	0	0	0	0	0	0.527961	0.181199	0	0	0	0	0	0	0	0	2.18118	2.25728	1.45537	0.331115	1.25801	2.16477	1.98265	2.00231	1.75201	1.96892	2.05656	1.90196	1.75936	1.61854	1.7698	2.21722	2.04947	1.98925	2.04086	2.20756	2.19934
Ikzf1	0.111422	0	0	0	0	0	0	0	0	0	0	0	0	0	1.43058	0	0.0238923	0	0.0612549	0	0	0	0	0	0	0	0	0	0.139531	1.8193	1.30402	0	0	0.684445	0.684974	0	1.27443	1.41237	1.77705	1.82757	1.59153	1.6857	1.30573	1.54994	2.06386	0.0305346	1.21297	1.59889	1.77602
Gfi1b	0	0	0	0	0	0	0	0	0	0	0	0	0	0	0	0	0	0	0.0926277	0	0	0	0	0	0	0	0	0	0	1.78493	0	0	0	0	0	0	0	0.124231	0.092742	1.36439	1.38303	0.0879719	0	0	0.346093	0	0.303008	1.06183	0.281687
F10	0.00325197	0	0	0	0	0	0.00650639	0	0	0	0	0.0530811	0	0.0989685	0.0093015	0	0	0.170941	0	0	0	0	0	0	0.00258986	0	0.0118237	0	1.908	0.511195	0.199652	1.40529	0.324885	0.849528	1.29302	1.35947	1.16008	1.88765	1.29391	0.665684	0.984908	1.19285	1.68396	1.56853	1.62621	0	0.977573	0.138905	0.889769
Gcnt1	0	0	0	0	0	0	0	0	0	0	0.0729091	0	0	0	0	0	0	0	1.00911	0.761538	0	0.983469	0	0	0	0.639376	0	0	0.522545	1.05895	1.2839	1.65595	0.662504	1.28469	0.0269901	0.668449	1.30852	1.2489	0	0.517874	0.843907	0.142654	1.53997	1.34941	1.38979	0	0	0.635931	1.29214
Rps6ka5	0.095342	0	0	0	0	0	0	0	0.946577	0	0.228097	0	0.492788	0	0	0	0.0266598	1.18196	0	0	0	0	1.07344	0	0	0	0.0205667	0	1.18779	1.14848	0	0.611525	0.0283244	0.917132	1.34695	1.74492	1.39449	1.64755	1.12156	0.976326	1.23358	1.66845	0.0250666	1.43258	1.47158	1.46659	1.30478	1.86088	1.31836
Ikzf2	0	0	0	0	0.0184781	0	0	0	0	0	0	0.0523245	0	0.0266349	0	0	0	0.112902	0.391293	0	0	0	0	0	0.277307	0	0	0	0.920472	1.10427	1.37075	0.0219728	0	1.28357	1.16052	0.956805	1.16394	1.13018	1.16336	1.56907	0.618178	1.22335	0.690789	1.12823	1.54747	0.911084	1.51607	1.29921	1.44541
Hacd4	0	0.19737	0	0	1.35397	0	0	0	0	0	0	0	0	0	0	0	0	0	0	0	0	0	0	0.0540167	0.306453	0	0	0	1.28672	1.59452	0.871201	0	0	1.52017	1.04685	1.52602	1.45087	1.54018	1.24051	0	1.68637	0.781567	0	0.610935	1.62473	0	1.72754	1.1428	1.43519
Stat4	0	0	0	0.110177	0	0.0536534	0	1.22434	0	0	0.349928	0	0	0	0	0	0	0.0412065	0	0	0	0	0	0	1.14901	0	0.030912	0	1.16117	1.54763	0.120923	0	0	0.805557	1.70216	1.42106	1.02424	1.70762	1.82263	1.11701	1.7647	1.33144	1.25499	0	1.77442	1.83434	1.14457	1.72803	1.2495
Pecam1	2.60207	2.49406	2.85963	2.06542	2.68409	2.84738	2.44599	2.29332	2.09716	2.32143	2.62703	2.50439	2.65994	2.2288	2.80326	2.74595	2.94003	2.66692	2.48757	2.54213	2.69163	2.54324	1.98352	2.00061	2.37983	2.4958	2.17221	2.07796	2.63479	2.32785	2.38828	2.75179	2.78855	2.40451	2.29928	2.59799	2.34136	2.25821	2.32014	2.11616	1.99033	2.06588	2.34546	2.51653	2.36239	2.35187	1.76949	2.20848	2.05493
Cd47	0	0.97354	0	0.8937	0	0.316943	0.887734	1.04899	0	1.2113	1.01381	0.746122	1.01893	1.37045	1.56574	1.26755	1.54535	1.38015	1.46899	1.74127	1.3815	1.77082	1.36925	1.78271	1.6542	1.51319	1.76783	0	1.73009	1.93177	1.2885	1.52074	1.44995	1.60607	1.46974	1.35642	1.67066	1.98749	1.75472	1.79839	1.85607	1.71728	1.25255	1.48077	1.23591	1.68724	0	1.53394	1.59625
Cbfb	1.22533	1.8153	1.91838	1.94457	1.51209	2.20484	2.03887	1.96143	2.2506	1.80647	1.77479	2.27608	2.30739	2.1304	2.04738	1.90125	2.01247	1.83379	2.10973	1.69702	1.85208	1.72571	1.90406	1.81994	1.91278	1.84992	2.11282	2.41508	1.27359	2.14043	1.54947	2.12868	2.19945	1.79307	1.98176	1.88818	1.81404	1.8175	2.11429	1.91416	2.11875	1.70908	1.56115	2.25074	1.84857	1.97032	2.29993	1.27501	2.29956
Lmo2	0.836903	2.23762	0.0919837	1.79976	1.76481	1.25852	1.20933	1.62853	0.372536	0.864976	2.15205	2.11247	2.00853	2.11912	1.75199	2.25547	2.10516	1.60302	2.02926	1.70691	1.13948	2.27469	1.40059	1.88923	2.13341	1.95989	1.79822	2.11257	2.15269	2.06921	1.98956	2.16533	1.7349	2.09089	1.53141	1.8902	1.73548	2.05998	2.24452	1.8316	1.67814	0.890161	1.43452	1.78659	1.81648	1.74096	1.77039	2.36311	2.06505
Gata2	0.0888739	2.04354	1.8157	1.32582	1.41263	1.32323	1.50878	1.50987	1.86783	0.0933401	1.51176	0.251299	1.02138	1.90075	0.40708	1.05991	0.396877	1.52529	1.97735	1.31837	1.16298	1.75814	1.75254	1.18054	0.665028	0	1.22059	1.35473	1.74681	1.72407	1.70592	1.81468	1.57296	2.09152	2.04795	1.80056	2.19061	2.08547	1.6799	1.98216	2.06997	2.04584	1.33312	1.8415	2.27906	2.25421	1.86368	1.7734	2.00779
Fli1	1.17646	1.58791	1.74221	1.36637	1.01458	0.515748	1.56212	1.27084	1.24989	1.46585	1.0377	1.54271	1.23748	1.34185	1.88374	1.57197	1.54548	1.68426	1.04791	1.43889	1.77697	1.53656	1.05699	1.1853	1.31149	1.55361	0.175259	1.28479	0.527891	0.76031	1.33662	1.07479	0.726831	1.6584	0.687711	1.43175	1.55812	1.44165	1.50706	1.72131	1.20487	1.02576	1.09329	1.62299	1.68329	0.864069	1.74866	0.944631	1.45487
Lyl1	0	0.457838	2.02341	1.09185	2.04002	1.29619	1.66403	1.7858	1.00459	1.38996	1.04104	0.328787	0.0628688	0.924837	1.08894	0	0	1.64721	0.741807	0.776367	1.62054	0.997075	1.51184	1.54199	1.30184	0.917968	0.903552	1.7154	1.70382	1.54616	1.93029	1.42062	1.79693	1.65505	1.83779	2.00243	1.70688	1.75937	1.75126	1.44186	1.73841	1.43871	1.66395	1.46665	1.47234	0.270903	1.08376	1.82994	1.69736
Cbfa2t3	0.0565424	1.49216	0.879102	1.41359	1.32708	0.0207982	0.894883	0.244122	0	0	0.695247	0.934331	0.0908782	0.0329719	1.12245	0.837523	1.26375	0.965313	0.887996	1.22731	1.03378	0.172681	0.865397	0.515858	0.757552	0.987021	0.744994	0.142619	1.68926	1.69558	1.49715	1.80795	1.27215	1.13166	1.55813	1.28853	1.17981	1.53504	1.70828	1.562	1.44273	1.75204	0.872835	1.62689	1.30984	1.19988	1.8335	1.94984	1.35176
Tal1	0.866265	0.935252	1.01888	1.09613	0.203636	1.49717	0.139884	1.32917	0.9096	1.20749	1.2453	1.62632	1.03227	1.12743	1.25852	0.959807	0.607858	1.07853	0.367881	1.2445	0.297371	1.28468	0.930575	1.3336	1.36605	0.552029	1.08954	1.27443	1.10125	1.283	0.952653	0.0490931	1.45136	1.51188	1.26335	1.56882	1.35356	1.38486	1.59732	1.54784	1.44006	1.71188	1.15446	1.52615	1.50717	0.774942	1.4377	1.54903	1.78837
Notch1	1.4547	1.53438	1.14081	1.10641	1.04518	0.983596	1.37083	1.20231	1.01507	1.01184	1.14031	1.28845	1.24497	1.29468	1.06736	1.09388	1.59467	1.23649	1.19069	0.756279	1.1872	0.836111	0.175124	1.16266	0.964765	0.8929	1.28134	0.35502	1.05808	1.14898	1.22316	0.989337	1.555	0.912708	1.17776	0.559686	0.59633	0.514481	0.235721	0.129582	0.675641	0.0303016	1.15509	1.56484	1.18608	1.13036	0.845676	0.183524	0.769356
Gpr126	0	0	1.02763	1.0871	0.0520202	0	0	0.464914	0.275467	0.929118	0	0	0	0	0	0	0	0	0	0	0.0189486	0	0.106889	0	0	0	0	0	0.726568	1.25708	1.28877	0.139962	0	0.448978	0	0.0172145	0.0251646	0	0	0	0	0	0	0	0	0	0	0	0.0230567
Pde3a	0	0	0	0	0	0	0	0	0	0	0	0	0	0	0	0	0	0	0	0	0	0	0	0	0	0	0	0	0.0600909	0	0	0	0	0	0	0	0.875808	0	0.0708739	0	0.0708982	0	0	0	0	0	0.720681	0	0
[truncated: 53 more columns]

## Sheet: Metadata
SampleID	GroupID
EC_3205	EC_CD44neg
EC_3219	EC_CD44neg
EC_3214	EC_CD44neg
EC_3216	EC_CD44neg
EC_3217	EC_CD44neg
T1_2605	EC_CD44neg
EC_3213	EC_CD44neg
EC_3221	EC_CD44neg
EC_3223	EC_CD44neg
EC_3226	EC_CD44neg
T1CD201neg_3610	EC_CD44neg
EC_3208	EC_CD44neg
T1CD201neg_3616	EC_CD44neg
EC_3207	EC_CD44neg
EC_3224	EC_CD44neg
T1CD201neg_3611	EC_CD44neg
T1CD201neg_3627	EC_CD44neg
T1CD201neg_3621	EC_CD44neg
T1_2610	EC_CD44neg
T1CD201neg_3609	EC_CD44neg
T1CD201neg_3622	EC_CD44neg
T1CD201neg_3617	EC_CD44neg
T1CD201neg_3615	EC_CD44neg
EC_3228	EC_CD44neg
EC_3227	EC_CD44neg
T1CD201neg_3620	EC_CD44neg
EC_3209	EC_CD44neg
EC_3222	EC_CD44neg
T1_2604	Pre_HSC_I
T1_2612	Pre_HSC_I
T1_3011	Pre_HSC_I
EC_3211	Pre_HSC_I
T1CD201neg_3612	Pre_HSC_I
T1_2616	Pre_HSC_I
T1_2508	Pre_HSC_I
T1CD201neg_3626	Pre_HSC_I
T1_3010	Pre_HSC_I
T1_3009	Pre_HSC_I
T2_2418	Pre_HSC_I
T2_3510	Pre_HSC_I
T1_2602	Pre_HSC_I
T1_2606	Pre_HSC_I
T1_2504	Pre_HSC_I
T2_3521	Pre_HSC_I
T2_3523	Pre_HSC_I
T2_3504	Pre_HSC_I
T2_3511	Pre_HSC_I
T2_3522	Pre_HSC_I
T2_3508	Pre_HSC_I
T2_3512	Pre_HSC_I
T2_3502	Pre_HSC_I
T2_3525	Pre_HSC_I
T2_2416	Pre_HSC_I
T2_3509	Pre_HSC_I
T2_2713	Pre_HSC_I
T2_3520	Pre_HSC_I
T2_2716	Pre_HSC_I
T1_2614	Pre_HSC_I
T2_2408	Pre_HSC_I
T2_2417	Pre_HSC_I
T2_2419	Pre_HSC_I
T2_2701	Pre_HSC_I
T2_2704	Pre_HSC_I
T1_3005	Pre_HSC_I
T1_2608	Pre_HSC_I
T1_3001	Pre_HSC_I
T1_2613	Pre_HSC_I
T1_3002	Pre_HSC_I
T1_2603	Pre_HSC_I
T2_2401	Pre_HSC_I
T1_2607	Pre_HSC_I
T1_3007	Pre_HSC_I
T1_2615	Pre_HSC_I
T1_2509	Pre_HSC_I
T1_2501	Pre_HSC_I
T1_2510	Pre_HSC_I
T2_3506	Pre_HSC_I
T2_3503	Pre_HSC_I
T1_3006	Pre_HSC_I
T2_3516	Pre_HSC_I
T2_3501	Pre_HSC_I
T2_3505	Pre_HSC_I
T2_3514	Pre_HSC_I
T2_3519	Pre_HSC_I
T2_2711	Pre_HSC_II
T2_3524	Pre_HSC_II
T2_2104	Pre_HSC_II
T2_2103	Pre_HSC_II
T2_2113	Pre_HSC_II
T2_2105	Pre_HSC_II
T2_2111	Pre_HSC_II
T2_2719	Pre_HSC_II
T2_2102	Pre_HSC_II
T2_2709	Pre_HSC_II
T2_2407	Pre_HSC_II
T2_2415	Pre_HSC_II
T2_2717	Pre_HSC_II
T2_2718	Pre_HSC_II
T2_2412	Pre_HSC_II
T2_2705	Pre_HSC_II
T2_2413	Pre_HSC_II
T2_2712	Pre_HSC_II
