# Supplementary material for: Single-cell transcriptomics identifies CD44 as a marker and regulator of endothelial to haematopoietic transition
Source: Nat Commun. 2020 Jan 29;11:586. doi: 10.1038/s41467-019-14171-5 (PMC6989687; doi:10.1038/s41467-019-14171-5)
Supplement: Supplementary file 11 — Supplementary Data 7 [file 41467_2019_14171_MOESM11_ESM.xlsx]

## Sheet: Log10(1+NormalisedCounts)
GeneID	E11_preHSC1_1_1_2	E11_preHSC2_1_1_5	E11_preHSC2_1_1_6	E11_preHSC1_1_1_7	E11_preHSC2_1_1_10	E11_preHSC2_1_1_12	E11_preHSC2_1_1_15	E11_preHSC2_1_1_21	E11_preHSC1_1_1_22	E11_preHSC2_1_1_24	E11_preHSC1_1_1_29	E11_preHSC2_1_1_31	E11_preHSC1_1_1_35	E11_preHSC1_1_1_37	E11_preHSC1_1_1_39	E11_preHSC2_1_1_47	E11_preHSC1_1_1_48	E11_preHSC2_1_1_52	E11_preHSC1_2_1_1	E11_preHSC1_2_1_3	E11_preHSC2_2_1_4	E11_preHSC2_2_1_6	E11_preHSC1_2_1_7	E11_preHSC1_2_1_8	E11_preHSC2_2_1_9	E11_preHSC2_2_1_11	E11_preHSC2_2_1_12	E11_preHSC2_2_1_13	E11_preHSC1_2_1_14	E11_preHSC2_2_1_15	E11_preHSC1_2_1_17	E11_preHSC2_2_1_19	E11_preHSC1_2_1_20	E11_preHSC2_2_1_21	E11_preHSC1_2_1_22	E11_preHSC2_2_1_23	E11_preHSC1_2_1_24	E11_preHSC1_2_1_25	E11_preHSC2_2_1_26	E11_preHSC1_2_1_27	E11_preHSC2_2_1_28	E11_preHSC2_2_1_29	E11_preHSC1_2_1_30	E11_preHSC2_2_1_31	E11_preHSC2_2_1_32	E11_preHSC2_2_1_33	E11_preHSC2_2_1_34	E11_preHSC1_2_1_35	E11_preHSC1_2_1_36
Ramp2	0.0413927	0.0413927	0.851258	0.70757	0.0413927	0.0413927	0.491362	0.0413927	0.322219	0.0413927	0.0413927	0.0413927	0.70757	0.70757	0.322219	0.0413927	0.0413927	0.0413927	0.0413927	0.491362	0.0413927	0.0413927	0.491362	0.0413927	0.322219	0.0413927	0.0413927	0.0413927	0.0413927	0.0413927	0.491362	0.0413927	0.70757	0.0413927	0.0413927	0.322219	0.491362	0.70757	0.0413927	0.612784	0.0413927	0.0413927	0.0413927	0.322219	0.322219	0.322219	0.322219	0.322219	0.0413927
Cdh5	0.322219	0.491362	0.70757	0.491362	0.322219	0.491362	0.491362	0.0413927	0.612784	0.322219	0.322219	0.0413927	0.491362	0.851258	0.322219	0.491362	0.491362	0.78533	0.612784	0.612784	0.491362	0.491362	0.70757	0.612784	0.491362	0.0413927	0.322219	0.0413927	0.491362	0.322219	0.851258	0.491362	1.00432	0.322219	0.612784	0.491362	0.78533	0.0413927	0.322219	0.322219	0.322219	0.0413927	0.491362	0.78533	0.491362	0.612784	0.0413927	0.322219	0.491362
Vwf	0.322219	0.322219	0.322219	0.322219	0.78533	0.491362	0.322219	0.0413927	0.322219	0.612784	0.0413927	0.322219	0.612784	0.70757	0.0413927	0.612784	0.70757	0.491362	0.0413927	0.491362	0.0413927	0.0413927	0.0413927	0.322219	0.322219	0.0413927	0.0413927	0.612784	0.0413927	0.491362	1.11727	0.322219	1.00432	0.491362	0.0413927	0.491362	0.322219	0.0413927	0.0413927	0.491362	0.0413927	0.0413927	0.612784	0.70757	0.491362	0.612784	0.0413927	0.322219	0.322219
Esam	0.0413927	0.0413927	0.0413927	0.0413927	0.0413927	0.0413927	0.322219	0.0413927	0.491362	0.491362	0.0413927	0.322219	0.322219	0.78533	0.491362	0.322219	0.491362	0.0413927	0.70757	0.491362	0.322219	0.322219	0.491362	0.491362	0.491362	0.0413927	0.0413927	0.0413927	0.0413927	0.0413927	0.851258	0.322219	0.491362	0.491362	0.322219	0.0413927	0.612784	0.0413927	0.0413927	0.0413927	0.322219	0.322219	0.322219	0.0413927	0.0413927	0.612784	0.322219	0.0413927	0.0413927
Pecam1	0.491362	0.0413927	0.322219	0.0413927	0.0413927	0.0413927	0.322219	0.0413927	0.322219	0.0413927	0.322219	0.0413927	0.322219	0.322219	0.322219	0.322219	0.612784	0.612784	0.612784	0.491362	0.0413927	0.612784	0.322219	0.322219	0.322219	0.322219	0.491362	0.0413927	0.0413927	0.322219	0.78533	0.0413927	0.612784	0.0413927	0.612784	0.491362	0.491362	0.491362	0.0413927	0.322219	0.0413927	0.322219	0.612784	0.0413927	0.0413927	0.0413927	0.0413927	0.0413927	0.0413927
Pdlim1	0.491362	0.322219	0.322219	0.322219	0.322219	0.0413927	0.491362	0.0413927	0.0413927	0.0413927	0.0413927	0.0413927	0.322219	0.0413927	0.322219	0.0413927	0.322219	0.0413927	0.0413927	0.322219	0.0413927	0.0413927	0.612784	0.0413927	0.322219	0.0413927	0.0413927	0.322219	0.491362	0.0413927	0.491362	0.0413927	0.322219	0.0413927	0.0413927	0.322219	0.612784	0.0413927	0.0413927	0.70757	0.0413927	0.0413927	0.0413927	0.0413927	0.0413927	0.0413927	0.0413927	0.322219	0.322219
Notch1	0.491362	0.0413927	0.322219	0.491362	0.0413927	0.0413927	0.0413927	0.0413927	0.322219	0.0413927	0.0413927	0.322219	0.322219	0.322219	0.0413927	0.0413927	0.0413927	0.0413927	0.322219	0.0413927	0.0413927	0.491362	0.322219	0.0413927	0.0413927	0.0413927	0.0413927	0.322219	0.0413927	0.322219	0.0413927	0.491362	0.322219	0.322219	0.0413927	0.0413927	0.322219	0.491362	0.0413927	0.0413927	0.0413927	0.0413927	0.0413927	0.0413927	0.0413927	0.0413927	0.0413927	0.0413927	0.0413927
Efnb2	0.0413927	0.0413927	0.0413927	0.0413927	0.0413927	0.0413927	0.0413927	0.0413927	0.0413927	0.0413927	0.0413927	0.0413927	0.0413927	0.0413927	0.0413927	0.0413927	0.0413927	0.0413927	0.0413927	0.0413927	0.0413927	0.0413927	0.0413927	0.0413927	0.0413927	0.0413927	0.0413927	0.0413927	0.322219	0.0413927	0.322219	0.0413927	0.0413927	0.0413927	0.0413927	0.0413927	0.0413927	0.491362	0.0413927	0.0413927	0.0413927	0.0413927	0.0413927	0.0413927	0.0413927	0.322219	0.0413927	0.491362	0.0413927
Fgd5	0.0413927	0.491362	0.491362	0.322219	0.0413927	0.322219	0.322219	0.322219	0.322219	0.491362	0.0413927	0.0413927	0.612784	0.0413927	0.322219	0.0413927	0.491362	0.612784	0.0413927	0.0413927	0.322219	0.322219	0.78533	0.0413927	0.0413927	0.491362	0.0413927	0.0413927	0.0413927	0.0413927	0.0413927	0.322219	0.0413927	0.322219	0.322219	0.0413927	0.0413927	0.0413927	0.0413927	0.322219	0.0413927	0.322219	0.0413927	0.322219	0.0413927	0.0413927	0.0413927	0.491362	0.0413927
Fbn1	0.0413927	0.0413927	0.0413927	0.0413927	0.0413927	0.0413927	0.0413927	0.0413927	0.0413927	0.0413927	0.322219	0.0413927	0.0413927	0.0413927	0.0413927	0.0413927	0.0413927	0.0413927	0.0413927	0.0413927	0.0413927	0.0413927	0.0413927	0.0413927	0.0413927	0.0413927	0.0413927	0.0413927	0.0413927	0.0413927	0.322219	0.0413927	0.322219	0.0413927	0.0413927	0.0413927	0.0413927	0.0413927	0.0413927	0.0413927	0.0413927	0.0413927	0.0413927	0.0413927	0.0413927	0.0413927	0.0413927	0.0413927	0.0413927
Emcn	0.322219	0.0413927	0.0413927	0.322219	0.0413927	0.322219	0.0413927	0.0413927	0.322219	0.0413927	0.0413927	0.0413927	0.0413927	0.908485	0.0413927	0.0413927	0.0413927	0.0413927	0.0413927	0.612784	0.0413927	0.322219	0.0413927	0.0413927	0.0413927	0.0413927	0.0413927	0.0413927	0.0413927	0.322219	0.0413927	0.0413927	0.491362	0.0413927	0.322219	0.0413927	0.0413927	0.0413927	0.322219	0.0413927	0.0413927	0.0413927	0.0413927	0.0413927	0.0413927	0.0413927	0.0413927	0.0413927	0.0413927
Meis2	0.0413927	0.0413927	0.0413927	0.322219	0.0413927	0.0413927	0.0413927	0.0413927	0.0413927	0.0413927	0.491362	0.0413927	0.0413927	0.491362	0.0413927	0.0413927	0.0413927	0.0413927	0.0413927	0.0413927	0.0413927	0.0413927	0.491362	0.0413927	0.0413927	0.0413927	0.0413927	0.0413927	0.0413927	0.0413927	0.322219	0.0413927	0.0413927	0.0413927	0.0413927	0.0413927	0.0413927	0.0413927	0.0413927	0.0413927	0.322219	0.0413927	0.0413927	0.322219	0.322219	0.0413927	0.0413927	0.322219	0.0413927
Tek	0.322219	0.0413927	0.0413927	0.0413927	0.322219	0.0413927	0.322219	0.322219	0.0413927	0.0413927	0.0413927	0.0413927	0.491362	0.491362	0.612784	0.322219	0.322219	0.0413927	0.491362	0.0413927	0.0413927	0.0413927	0.0413927	0.0413927	0.0413927	0.0413927	0.0413927	0.0413927	0.0413927	0.0413927	0.612784	0.78533	0.0413927	0.322219	0.0413927	0.0413927	0.491362	0.322219	0.0413927	0.0413927	0.0413927	0.0413927	0.0413927	0.322219	0.491362	0.0413927	0.0413927	0.0413927	0.322219
Acvrl1	0.0413927	0.0413927	0.0413927	0.0413927	0.0413927	0.0413927	0.0413927	0.0413927	0.0413927	0.0413927	0.0413927	0.0413927	0.0413927	0.0413927	0.0413927	0.0413927	0.0413927	0.0413927	0.0413927	0.0413927	0.0413927	0.0413927	0.0413927	0.0413927	0.322219	0.0413927	0.0413927	0.0413927	0.0413927	0.0413927	0.322219	0.0413927	0.322219	0.0413927	0.0413927	0.0413927	0.0413927	0.0413927	0.0413927	0.0413927	0.0413927	0.0413927	0.0413927	0.0413927	0.0413927	0.0413927	0.0413927	0.0413927	0.0413927
Ephb4	0.0413927	0.0413927	0.0413927	0.0413927	0.0413927	0.0413927	0.0413927	0.0413927	0.0413927	0.0413927	0.322219	0.0413927	0.0413927	0.0413927	0.322219	0.0413927	0.0413927	0.0413927	0.322219	0.322219	0.0413927	0.322219	0.0413927	0.0413927	0.0413927	0.0413927	0.0413927	0.0413927	0.0413927	0.0413927	0.0413927	0.0413927	0.322219	0.0413927	0.322219	0.0413927	0.0413927	0.0413927	0.0413927	0.0413927	0.0413927	0.0413927	0.0413927	0.0413927	0.0413927	0.322219	0.0413927	0.0413927	0.0413927
Kdr	0.0413927	0.0413927	0.0413927	0.322219	0.0413927	0.0413927	0.0413927	0.0413927	0.322219	0.0413927	0.0413927	0.0413927	0.0413927	0.0413927	0.0413927	0.322219	0.0413927	0.0413927	0.0413927	0.0413927	0.0413927	0.0413927	0.0413927	0.0413927	0.0413927	0.0413927	0.0413927	0.0413927	0.0413927	0.322219	0.0413927	0.0413927	0.0413927	0.0413927	0.0413927	0.0413927	0.0413927	0.0413927	0.0413927	0.0413927	0.0413927	0.0413927	0.0413927	0.0413927	0.0413927	0.0413927	0.0413927	0.0413927	0.0413927
Notch4	0.0413927	0.0413927	0.0413927	0.0413927	0.0413927	0.0413927	0.0413927	0.0413927	0.0413927	0.0413927	0.0413927	0.0413927	0.0413927	0.322219	0.0413927	0.0413927	0.0413927	0.0413927	0.0413927	0.0413927	0.0413927	0.0413927	0.322219	0.0413927	0.0413927	0.0413927	0.0413927	0.0413927	0.0413927	0.0413927	0.322219	0.0413927	0.322219	0.0413927	0.0413927	0.0413927	0.0413927	0.0413927	0.0413927	0.0413927	0.0413927	0.0413927	0.0413927	0.0413927	0.0413927	0.0413927	0.0413927	0.491362	0.0413927
Flt4	0.0413927	0.0413927	0.0413927	0.491362	0.0413927	0.0413927	0.0413927	0.0413927	0.0413927	0.0413927	0.0413927	0.0413927	0.0413927	0.322219	0.0413927	0.0413927	0.0413927	0.0413927	0.0413927	0.0413927	0.0413927	0.0413927	0.0413927	0.0413927	0.0413927	0.0413927	0.0413927	0.322219	0.0413927	0.0413927	0.0413927	0.0413927	0.0413927	0.0413927	0.0413927	0.0413927	0.0413927	0.0413927	0.0413927	0.0413927	0.0413927	0.0413927	0.0413927	0.0413927	0.0413927	0.0413927	0.0413927	0.0413927	0.0413927
Pde2a	0.0413927	0.322219	0.0413927	0.322219	0.322219	0.0413927	0.0413927	0.0413927	0.0413927	0.0413927	0.0413927	0.0413927	0.0413927	0.78533	0.0413927	0.0413927	0.0413927	0.322219	0.322219	0.491362	0.0413927	0.0413927	0.322219	0.0413927	0.322219	0.0413927	0.0413927	0.0413927	0.0413927	0.0413927	0.0413927	0.0413927	0.0413927	0.0413927	0.0413927	0.0413927	0.322219	0.0413927	0.0413927	0.0413927	0.0413927	0.0413927	0.0413927	0.0413927	0.0413927	0.322219	0.0413927	0.322219	0.0413927
Bmp4	0.0413927	0.0413927	0.0413927	0.0413927	0.0413927	0.0413927	0.0413927	0.0413927	0.0413927	0.0413927	0.0413927	0.0413927	0.0413927	0.0413927	0.0413927	0.0413927	0.0413927	0.0413927	0.0413927	0.0413927	0.0413927	0.0413927	0.0413927	0.0413927	0.0413927	0.0413927	0.0413927	0.0413927	0.0413927	0.0413927	0.0413927	0.0413927	0.0413927	0.0413927	0.0413927	0.0413927	0.0413927	0.0413927	0.0413927	0.0413927	0.0413927	0.0413927	0.0413927	0.0413927	0.0413927	0.0413927	0.0413927	0.0413927	0.0413927
Nrp2	0.0413927	0.0413927	0.0413927	0.612784	0.0413927	0.0413927	0.0413927	0.0413927	0.0413927	0.0413927	0.0413927	0.0413927	0.0413927	0.491362	0.0413927	0.0413927	0.0413927	0.0413927	0.0413927	0.0413927	0.0413927	0.322219	0.0413927	0.0413927	0.0413927	0.0413927	0.0413927	0.0413927	0.0413927	0.0413927	0.0413927	0.0413927	0.0413927	0.0413927	0.0413927	0.0413927	0.0413927	0.0413927	0.0413927	0.0413927	0.0413927	0.0413927	0.0413927	0.0413927	0.0413927	0.0413927	0.0413927	0.0413927	0.0413927
Aplnr	0.0413927	0.0413927	0.0413927	0.0413927	0.0413927	0.0413927	0.0413927	0.0413927	0.0413927	0.0413927	0.0413927	0.0413927	0.0413927	0.491362	0.322219	0.0413927	0.0413927	0.0413927	0.0413927	0.0413927	0.0413927	0.0413927	0.0413927	0.0413927	0.0413927	0.0413927	0.0413927	0.0413927	0.0413927	0.0413927	0.0413927	0.0413927	0.0413927	0.0413927	0.0413927	0.0413927	0.0413927	0.0413927	0.0413927	0.0413927	0.0413927	0.0413927	0.0413927	0.0413927	0.0413927	0.0413927	0.0413927	0.0413927	0.0413927
Nr2f2	0.0413927	0.0413927	0.0413927	0.0413927	0.0413927	0.0413927	0.0413927	0.0413927	0.0413927	0.0413927	0.491362	0.0413927	0.0413927	0.491362	0.322219	0.322219	0.0413927	0.0413927	0.0413927	0.0413927	0.0413927	0.0413927	0.0413927	0.0413927	0.0413927	0.0413927	0.0413927	0.0413927	0.0413927	0.0413927	0.0413927	0.0413927	0.0413927	0.0413927	0.0413927	0.0413927	0.0413927	0.0413927	0.0413927	0.0413927	0.0413927	0.0413927	0.0413927	0.0413927	0.0413927	0.0413927	0.0413927	0.0413927	0.0413927
Lrp1	0.0413927	0.0413927	0.0413927	0.322219	0.0413927	0.0413927	0.0413927	0.491362	0.0413927	0.0413927	0.322219	0.0413927	0.0413927	0.0413927	0.0413927	0.322219	0.0413927	0.0413927	0.0413927	0.0413927	0.0413927	0.0413927	0.0413927	0.0413927	0.0413927	0.0413927	0.0413927	0.0413927	0.0413927	0.0413927	0.0413927	0.0413927	0.0413927	0.322219	0.0413927	0.0413927	0.0413927	0.0413927	0.0413927	0.0413927	0.0413927	0.0413927	0.0413927	0.0413927	0.0413927	0.0413927	0.0413927	0.0413927	0.0413927
Prl3b1	0.0413927	0.0413927	0.0413927	0.322219	0.0413927	0.0413927	0.0413927	0.0413927	0.0413927	0.0413927	0.0413927	0.0413927	0.0413927	0.612784	0.0413927	0.0413927	0.0413927	0.0413927	0.0413927	0.0413927	0.0413927	0.0413927	0.0413927	0.0413927	0.0413927	0.0413927	0.0413927	0.0413927	0.0413927	0.0413927	0.0413927	0.0413927	0.0413927	0.0413927	0.0413927	0.0413927	0.0413927	0.0413927	0.0413927	0.0413927	0.0413927	0.0413927	0.0413927	0.0413927	0.0413927	0.0413927	0.0413927	0.0413927	0.0413927
Piezo2	0.0413927	0.0413927	0.0413927	0.322219	0.0413927	0.0413927	0.0413927	0.0413927	0.0413927	0.0413927	0.0413927	0.0413927	0.0413927	0.0413927	0.0413927	0.0413927	0.0413927	0.0413927	0.0413927	0.0413927	0.0413927	0.0413927	0.0413927	0.0413927	0.0413927	0.0413927	0.0413927	0.0413927	0.0413927	0.0413927	0.0413927	0.0413927	0.0413927	0.0413927	0.0413927	0.0413927	0.0413927	0.0413927	0.0413927	0.0413927	0.0413927	0.0413927	0.0413927	0.0413927	0.0413927	0.0413927	0.0413927	0.0413927	0.0413927
Ccnd1	0.0413927	0.322219	0.0413927	0.0413927	0.0413927	0.0413927	0.0413927	0.0413927	0.0413927	0.322219	0.0413927	0.0413927	0.0413927	0.612784	0.0413927	0.0413927	0.0413927	0.322219	0.0413927	0.0413927	0.0413927	0.0413927	0.0413927	0.322219	0.0413927	0.0413927	0.0413927	0.0413927	0.0413927	0.0413927	0.0413927	0.0413927	0.0413927	0.0413927	0.0413927	0.0413927	0.0413927	0.0413927	0.0413927	0.322219	0.322219	0.322219	0.0413927	0.0413927	0.0413927	0.0413927	0.322219	0.0413927	0.0413927
Stab2	0.0413927	0.0413927	0.0413927	0.0413927	0.0413927	0.0413927	0.0413927	0.0413927	0.0413927	0.0413927	0.0413927	0.0413927	0.0413927	0.491362	0.0413927	0.0413927	0.0413927	0.0413927	0.0413927	0.0413927	0.0413927	0.0413927	0.0413927	0.0413927	0.0413927	0.0413927	0.0413927	0.0413927	0.0413927	0.0413927	0.0413927	0.0413927	0.0413927	0.0413927	0.0413927	0.0413927	0.322219	0.0413927	0.0413927	0.0413927	0.0413927	0.0413927	0.0413927	0.0413927	0.0413927	0.0413927	0.0413927	0.0413927	0.0413927
Pbx1	0.322219	0.0413927	0.0413927	0.0413927	0.0413927	0.491362	0.322219	0.0413927	0.322219	0.0413927	0.0413927	0.0413927	0.491362	0.0413927	0.0413927	0.0413927	0.0413927	0.0413927	0.0413927	0.0413927	0.0413927	0.0413927	0.0413927	0.0413927	0.0413927	0.0413927	0.322219	0.0413927	0.322219	0.0413927	0.322219	0.0413927	0.322219	0.0413927	0.0413927	0.0413927	0.491362	0.491362	0.491362	0.322219	0.0413927	0.322219	0.0413927	0.0413927	0.0413927	0.322219	0.0413927	0.322219	0.322219
Serpinf1	0.0413927	0.322219	0.0413927	0.0413927	0.322219	0.0413927	0.322219	0.322219	0.322219	0.322219	0.0413927	0.491362	0.491362	0.0413927	0.0413927	0.322219	0.0413927	0.0413927	0.491362	0.0413927	0.491362	0.322219	0.491362	0.0413927	0.322219	0.322219	0.0413927	0.491362	0.0413927	0.0413927	0.0413927	0.0413927	0.0413927	0.491362	0.0413927	0.0413927	0.322219	0.322219	0.0413927	0.322219	0.0413927	0.612784	0.70757	0.0413927	0.0413927	0.0413927	0.0413927	0.0413927	0.491362
Nrp1	0.0413927	0.0413927	0.0413927	0.0413927	0.0413927	0.0413927	0.0413927	0.0413927	0.0413927	0.0413927	0.0413927	0.0413927	0.322219	0.491362	0.0413927	0.0413927	0.0413927	0.0413927	0.0413927	0.0413927	0.0413927	0.0413927	0.0413927	0.0413927	0.0413927	0.0413927	0.0413927	0.0413927	0.491362	0.322219	0.0413927	0.0413927	0.908485	0.0413927	0.322219	0.0413927	0.322219	0.0413927	0.0413927	0.322219	0.0413927	0.322219	0.0413927	0.0413927	0.0413927	0.0413927	0.322219	0.322219	0.0413927
Gja5	0.0413927	0.0413927	0.0413927	0.0413927	0.0413927	0.0413927	0.0413927	0.0413927	0.0413927	0.0413927	0.0413927	0.0413927	0.0413927	0.0413927	0.0413927	0.0413927	0.0413927	0.0413927	0.0413927	0.0413927	0.0413927	0.0413927	0.0413927	0.0413927	0.0413927	0.0413927	0.0413927	0.0413927	0.0413927	0.0413927	0.959041	0.491362	0.322219	0.0413927	0.0413927	0.0413927	0.0413927	0.322219	0.0413927	0.0413927	0.0413927	0.0413927	0.0413927	0.0413927	0.0413927	0.0413927	0.0413927	0.0413927	0.0413927
Ptprb	0.0413927	0.0413927	0.0413927	0.0413927	0.322219	0.0413927	0.0413927	0.0413927	0.0413927	0.0413927	0.0413927	0.0413927	0.322219	0.0413927	0.0413927	0.0413927	0.0413927	0.0413927	0.0413927	0.0413927	0.0413927	0.0413927	0.0413927	0.0413927	0.0413927	0.0413927	0.0413927	0.0413927	0.0413927	0.0413927	0.0413927	0.0413927	0.491362	0.0413927	0.0413927	0.0413927	0.0413927	0.322219	0.0413927	0.0413927	0.0413927	0.0413927	0.0413927	0.0413927	0.0413927	0.0413927	0.0413927	0.0413927	0.0413927
Jag1	0.0413927	0.0413927	0.0413927	0.0413927	0.0413927	0.0413927	0.0413927	0.0413927	0.0413927	0.0413927	0.0413927	0.0413927	0.0413927	0.0413927	0.0413927	0.0413927	0.0413927	0.0413927	0.0413927	0.0413927	0.0413927	0.0413927	0.0413927	0.0413927	0.0413927	0.0413927	0.0413927	0.0413927	0.0413927	0.0413927	0.0413927	0.0413927	0.0413927	0.0413927	0.0413927	0.0413927	0.0413927	0.0413927	0.0413927	0.0413927	0.0413927	0.0413927	0.0413927	0.0413927	0.0413927	0.0413927	0.0413927	0.0413927	0.0413927
Sox17	0.0413927	0.0413927	0.0413927	0.0413927	0.0413927	0.0413927	0.0413927	0.0413927	0.0413927	0.0413927	0.0413927	0.0413927	0.0413927	0.0413927	0.0413927	0.0413927	0.0413927	0.0413927	0.0413927	0.0413927	0.0413927	0.0413927	0.0413927	0.0413927	0.322219	0.0413927	0.0413927	0.0413927	0.0413927	0.0413927	0.0413927	0.0413927	0.322219	0.0413927	0.0413927	0.0413927	0.0413927	0.0413927	0.0413927	0.0413927	0.0413927	0.0413927	0.0413927	0.0413927	0.0413927	0.0413927	0.0413927	0.0413927	0.0413927
Mllt3	0.322219	0.0413927	0.0413927	0.0413927	0.0413927	0.322219	0.0413927	0.322219	0.0413927	0.0413927	0.0413927	0.0413927	0.0413927	0.0413927	0.0413927	0.322219	0.0413927	0.0413927	0.0413927	0.322219	0.0413927	0.0413927	0.0413927	0.322219	0.322219	0.0413927	0.0413927	0.322219	0.0413927	0.0413927	0.322219	0.0413927	0.0413927	0.0413927	0.322219	0.0413927	0.322219	0.322219	0.0413927	0.0413927	0.0413927	0.0413927	0.0413927	0.322219	0.0413927	0.322219	0.0413927	0.0413927	0.322219
Irf6	0.0413927	0.0413927	0.0413927	0.0413927	0.0413927	0.0413927	0.0413927	0.0413927	0.322219	0.0413927	0.0413927	0.0413927	0.0413927	0.0413927	0.0413927	0.0413927	0.0413927	0.0413927	0.0413927	0.0413927	0.0413927	0.322219	0.0413927	0.0413927	0.491362	0.0413927	0.0413927	0.0413927	0.0413927	0.0413927	0.0413927	0.0413927	0.0413927	0.0413927	0.0413927	0.0413927	0.0413927	0.0413927	0.0413927	0.0413927	0.0413927	0.0413927	0.0413927	0.0413927	0.0413927	0.0413927	0.0413927	0.0413927	0.0413927
Dll4	0.0413927	0.0413927	0.0413927	0.0413927	0.0413927	0.0413927	0.0413927	0.0413927	0.0413927	0.0413927	0.0413927	0.0413927	0.322219	0.0413927	0.0413927	0.0413927	0.0413927	0.0413927	0.0413927	0.0413927	0.0413927	0.0413927	0.0413927	0.0413927	0.0413927	0.0413927	0.0413927	0.0413927	0.0413927	0.0413927	0.0413927	0.0413927	0.0413927	0.0413927	0.0413927	0.0413927	0.0413927	0.0413927	0.0413927	0.0413927	0.0413927	0.0413927	0.0413927	0.0413927	0.0413927	0.0413927	0.0413927	0.0413927	0.0413927
Hey2	0.0413927	0.0413927	0.0413927	0.0413927	0.0413927	0.0413927	0.0413927	0.0413927	0.0413927	0.0413927	0.0413927	0.0413927	0.0413927	0.0413927	0.0413927	0.0413927	0.0413927	0.0413927	0.0413927	0.0413927	0.0413927	0.0413927	0.0413927	0.0413927	0.0413927	0.0413927	0.0413927	0.0413927	0.0413927	0.0413927	0.322219	0.0413927	0.0413927	0.0413927	0.0413927	0.0413927	0.0413927	0.0413927	0.0413927	0.0413927	0.0413927	0.0413927	0.0413927	0.0413927	0.0413927	0.0413927	0.0413927	0.0413927	0.0413927
Smad6	0.0413927	0.0413927	0.0413927	0.0413927	0.0413927	0.0413927	0.0413927	0.0413927	0.0413927	0.0413927	0.0413927	0.0413927	0.0413927	0.0413927	0.0413927	0.0413927	0.0413927	0.0413927	0.0413927	0.322219	0.0413927	0.0413927	0.0413927	0.0413927	0.322219	0.0413927	0.0413927	0.0413927	0.322219	0.0413927	0.322219	0.322219	0.322219	0.322219	0.0413927	0.0413927	0.0413927	0.0413927	0.0413927	0.491362	0.0413927	0.0413927	0.0413927	0.0413927	0.0413927	0.0413927	0.322219	0.0413927	0.0413927
Smad7	0.0413927	0.0413927	0.0413927	0.0413927	0.0413927	0.0413927	0.0413927	0.322219	0.0413927	0.0413927	0.0413927	0.0413927	0.0413927	0.0413927	0.0413927	0.0413927	0.0413927	0.0413927	0.322219	0.0413927	0.0413927	0.0413927	0.0413927	0.0413927	0.0413927	0.0413927	0.0413927	0.0413927	0.0413927	0.0413927	0.0413927	0.0413927	0.0413927	0.0413927	0.0413927	0.0413927	0.0413927	0.0413927	0.0413927	0.0413927	0.0413927	0.0413927	0.0413927	0.322219	0.0413927	0.0413927	0.0413927	0.0413927	0.0413927
Cxcl12	0.0413927	0.0413927	0.0413927	0.0413927	0.0413927	0.0413927	0.0413927	0.0413927	0.0413927	0.0413927	0.0413927	0.0413927	0.0413927	0.0413927	0.322219	0.322219	0.0413927	0.322219	0.0413927	0.0413927	0.0413927	0.0413927	0.0413927	0.0413927	0.0413927	0.0413927	0.0413927	0.0413927	0.0413927	0.322219	0.0413927	0.0413927	0.0413927	0.0413927	0.0413927	0.0413927	0.0413927	0.0413927	0.0413927	0.0413927	0.0413927	0.0413927	0.0413927	0.0413927	0.0413927	0.0413927	0.0413927	0.0413927	0.0413927
Sox6	0.0413927	0.0413927	0.0413927	0.0413927	0.0413927	0.0413927	0.0413927	0.0413927	0.0413927	0.0413927	0.0413927	0.0413927	0.0413927	0.0413927	0.0413927	0.0413927	0.0413927	0.0413927	0.0413927	0.0413927	0.0413927	0.0413927	0.0413927	0.0413927	0.0413927	0.0413927	0.0413927	0.0413927	0.0413927	0.0413927	0.0413927	0.0413927	0.0413927	0.0413927	0.0413927	0.0413927	0.322219	0.0413927	0.0413927	0.322219	0.0413927	0.0413927	0.0413927	0.0413927	0.0413927	0.322219	0.0413927	0.0413927	0.0413927
Adgrg6	0.0413927	0.0413927	0.0413927	0.0413927	0.0413927	0.0413927	0.0413927	0.0413927	0.0413927	0.0413927	0.0413927	0.0413927	0.0413927	0.491362	0.0413927	0.0413927	0.0413927	0.0413927	0.0413927	0.0413927	0.0413927	0.0413927	0.0413927	0.0413927	0.0413927	0.0413927	0.0413927	0.0413927	0.0413927	0.0413927	0.0413927	0.0413927	0.0413927	0.0413927	0.0413927	0.0413927	0.0413927	0.0413927	0.0413927	0.0413927	0.0413927	0.0413927	0.0413927	0.0413927	0.0413927	0.0413927	0.0413927	0.0413927	0.0413927
Cd44	0.612784	0.0413927	0.0413927	0.0413927	0.322219	0.491362	0.322219	0.322219	0.491362	0.0413927	0.0413927	0.0413927	0.0413927	0.0413927	0.0413927	0.491362	0.491362	0.0413927	0.322219	0.612784	0.491362	0.70757	0.612784	0.322219	0.78533	0.491362	0.0413927	0.612784	0.612784	0.491362	0.612784	0.322219	0.322219	0.0413927	0.322219	0.491362	0.322219	0.491362	0.0413927	0.612784	0.322219	0.491362	0.0413927	0.612784	0.0413927	0.322219	0.322219	0.0413927	0.322219
Emb	0.0413927	0.491362	0.0413927	0.0413927	0.322219	0.322219	0.322219	0.0413927	0.0413927	0.0413927	0.0413927	0.322219	0.0413927	0.0413927	0.0413927	0.0413927	0.322219	0.0413927	0.322219	0.322219	0.491362	0.0413927	0.322219	0.0413927	0.322219	0.0413927	0.491362	0.322219	0.0413927	0.322219	0.322219	0.0413927	0.322219	0.0413927	0.70757	0.491362	0.322219	0.322219	0.0413927	0.0413927	0.0413927	0.0413927	0.0413927	0.491362	0.322219	0.0413927	0.0413927	0.322219	0.322219
Adgrg1	0.851258	0.851258	0.78533	0.322219	0.908485	0.78533	0.959041	0.322219	0.851258	0.851258	0.322219	0.78533	1.28103	0.322219	0.612784	0.612784	1.08279	1.00432	1.17898	0.70757	0.612784	0.78533	0.70757	0.491362	0.78533	0.612784	0.612784	0.908485	0.491362	0.78533	0.851258	0.959041	0.612784	0.70757	0.612784	0.70757	0.78533	0.78533	0.908485	0.78533	0.612784	0.908485	0.908485	0.908485	0.70757	0.78533	0.78533	0.959041	0.612784
Coro1a	0.70757	0.78533	0.322219	0.0413927	0.612784	0.70757	0.851258	0.0413927	0.612784	0.612784	0.0413927	0.70757	0.0413927	0.0413927	0.851258	0.78533	0.612784	0.322219	0.0413927	0.70757	0.322219	0.491362	0.612784	0.491362	1.00432	1.14922	0.851258	0.908485	0.491362	0.70757	0.612784	0.908485	0.322219	0.959041	0.322219	0.0413927	0.70757	0.0413927	0.612784	0.0413927	0.0413927	0.78533	0.612784	0.851258	0.612784	0.70757	0.612784	0.491362	0.70757
Dnmt3b	0.322219	0.491362	0.491362	0.0413927	0.491362	0.491362	0.322219	0.491362	0.612784	0.0413927	0.0413927	0.612784	0.491362	0.0413927	0.0413927	0.491362	0.491362	0.322219	0.322219	0.322219	0.612784	0.0413927	0.491362	0.0413927	0.322219	0.612784	0.0413927	0.0413927	0.491362	0.0413927	0.322219	0.70757	0.322219	0.78533	0.0413927	0.70757	0.491362	0.322219	0.0413927	0.78533	0.612784	0.322219	0.322219	0.322219	0.322219	0.491362	0.70757	0.322219	0.0413927
Rbm38	0.491362	0.322219	0.0413927	0.0413927	0.322219	0.491362	0.322219	0.0413927	0.491362	0.612784	0.0413927	0.0413927	0.491362	0.0413927	0.70757	0.322219	0.491362	0.0413927	0.70757	0.491362	0.491362	0.322219	0.0413927	0.491362	0.0413927	0.322219	0.0413927	0.0413927	0.322219	0.322219	0.322219	0.322219	0.322219	0.322219	0.322219	0.322219	0.612784	0.612784	0.322219	0.70757	0.0413927	0.612784	0.0413927	0.851258	0.0413927	0.491362	0.0413927	0.70757	0.322219
Alox5ap	0.0413927	0.322219	0.322219	0.0413927	0.322219	0.322219	0.612784	0.0413927	0.491362	0.322219	0.0413927	0.491362	0.0413927	0.0413927	0.0413927	0.612784	0.612784	0.0413927	0.70757	0.612784	0.78533	0.0413927	0.322219	0.612784	0.612784	0.491362	0.491362	0.491362	0.491362	0.322219	0.491362	0.491362	0.0413927	0.322219	0.491362	0.322219	0.0413927	0.491362	0.491362	0.491362	0.0413927	0.491362	0.491362	0.491362	0.0413927	0.322219	0.0413927	0.0413927	0.0413927
Myb	0.322219	0.322219	0.70757	0.0413927	0.322219	0.612784	0.322219	0.322219	0.491362	0.491362	0.0413927	0.0413927	0.322219	0.0413927	0.322219	0.322219	0.0413927	0.612784	0.491362	0.491362	0.322219	0.491362	0.0413927	0.491362	0.322219	0.322219	0.322219	0.322219	0.322219	0.612784	0.322219	0.322219	0.322219	0.0413927	0.0413927	0.0413927	0.0413927	0.322219	0.491362	0.491362	0.491362	0.491362	0.0413927	0.491362	0.0413927	0.322219	0.322219	0.322219	0.322219
Ptpn6	0.491362	0.612784	0.322219	0.0413927	0.322219	0.491362	0.322219	0.0413927	0.0413927	0.322219	0.0413927	0.322219	0.322219	0.0413927	0.322219	0.322219	0.322219	0.612784	0.0413927	0.491362	0.0413927	0.491362	0.0413927	0.0413927	0.612784	0.322219	0.491362	0.322219	0.322219	0.0413927	0.322219	0.322219	0.0413927	0.491362	0.0413927	0.491362	0.491362	0.491362	0.0413927	0.0413927	0.322219	0.491362	0.0413927	0.0413927	0.0413927	0.322219	0.322219	0.0413927	0.70757
Mycn	0.0413927	0.322219	0.0413927	0.322219	0.322219	0.0413927	0.322219	0.0413927	0.0413927	0.0413927	0.0413927	0.0413927	0.0413927	0.0413927	0.0413927	0.491362	0.322219	0.0413927	0.491362	0.491362	0.491362	0.0413927	0.322219	0.322219	0.491362	0.491362	0.0413927	0.612784	0.491362	0.491362	0.0413927	0.0413927	0.0413927	0.491362	0.0413927	0.491362	0.0413927	0.322219	0.612784	0.0413927	0.0413927	0.491362	0.0413927	0.322219	0.0413927	0.0413927	0.322219	0.612784	0.0413927
Kit	0.322219	0.322219	0.322219	0.0413927	0.0413927	0.612784	0.612784	0.491362	0.322219	0.0413927	0.0413927	0.322219	0.322219	0.0413927	0.0413927	0.612784	0.491362	0.0413927	0.322219	0.0413927	0.70757	0.0413927	0.612784	0.0413927	0.322219	0.491362	0.322219	0.491362	0.322219	0.70757	0.491362	0.322219	0.322219	0.322219	0.491362	0.0413927	0.612784	0.491362	0.0413927	0.322219	0.0413927	0.491362	0.322219	0.322219	0.322219	0.491362	0.322219	0.70757	0.612784
Ikzf2	0.0413927	0.322219	0.0413927	0.0413927	0.322219	0.322219	0.0413927	0.0413927	0.0413927	0.0413927	0.0413927	0.322219	0.0413927	0.0413927	0.0413927	0.322219	0.491362	0.322219	0.0413927	0.612784	0.0413927	0.322219	0.491362	0.0413927	0.70757	0.322219	0.70757	0.612784	0.491362	0.322219	0.0413927	0.0413927	0.491362	0.491362	0.0413927	0.0413927	0.322219	0.0413927	0.0413927	0.0413927	0.0413927	0.0413927	0.491362	0.322219	0.322219	0.78533	0.0413927	0.322219	0.322219
Gfi1	0.322219	0.322219	0.0413927	0.0413927	0.0413927	0.0413927	0.322219	0.0413927	0.322219	0.0413927	0.0413927	0.491362	0.0413927	0.0413927	0.78533	0.0413927	0.322219	0.0413927	0.0413927	0.322219	0.0413927	0.0413927	0.322219	0.0413927	0.612784	0.322219	0.0413927	0.0413927	0.0413927	0.0413927	0.322219	0.0413927	0.491362	0.612784	0.322219	0.322219	0.322219	0.0413927	0.0413927	0.0413927	0.0413927	0.322219	0.322219	0.322219	0.0413927	0.322219	0.0413927	0.322219	0.0413927
Runx1	0.491362	0.0413927	0.491362	0.0413927	0.0413927	0.491362	0.0413927	0.322219	0.322219	0.0413927	0.0413927	0.491362	0.0413927	0.0413927	0.0413927	0.491362	0.0413927	0.0413927	0.0413927	0.0413927	0.0413927	0.491362	0.0413927	0.322219	0.0413927	0.0413927	0.0413927	0.0413927	0.0413927	0.491362	0.0413927	0.491362	0.0413927	0.612784	0.0413927	0.0413927	0.491362	0.322219	0.0413927	0.322219	0.0413927	0.322219	0.0413927	0.0413927	0.0413927	0.322219	0.0413927	0.322219	0.0413927
Ly6e	0.0413927	0.612784	0.0413927	0.0413927	0.322219	0.0413927	0.491362	0.0413927	0.322219	0.0413927	0.0413927	0.322219	0.322219	0.0413927	0.0413927	0.0413927	0.322219	0.491362	0.322219	0.0413927	0.78533	0.612784	0.491362	0.0413927	0.0413927	0.322219	0.491362	0.0413927	0.322219	0.0413927	0.0413927	0.491362	0.0413927	0.0413927	0.491362	0.0413927	0.322219	0.0413927	0.0413927	0.0413927	0.322219	0.322219	0.0413927	0.0413927	0.491362	0.322219	0.0413927	0.491362	0.322219
Dapp1	0.322219	0.491362	0.0413927	0.0413927	0.322219	0.0413927	0.0413927	0.612784	0.491362	0.322219	0.0413927	0.322219	0.0413927	0.0413927	0.612784	0.0413927	0.491362	0.322219	0.491362	0.322219	0.612784	0.322219	0.0413927	0.491362	0.0413927	0.612784	0.322219	0.0413927	0.322219	0.322219	0.0413927	0.0413927	0.0413927	0.491362	0.322219	0.0413927	0.0413927	0.0413927	0.0413927	0.322219	0.322219	0.0413927	0.322219	0.0413927	0.0413927	0.0413927	0.491362	0.0413927	0.0413927
Nfe2	0.322219	0.491362	0.322219	0.0413927	0.491362	0.491362	0.0413927	0.322219	0.491362	0.0413927	0.0413927	0.322219	0.0413927	0.0413927	0.491362	0.0413927	0.0413927	0.491362	0.0413927	0.0413927	0.0413927	0.0413927	0.612784	0.491362	0.322219	0.491362	0.0413927	0.322219	0.0413927	0.612784	0.322219	0.0413927	0.322219	0.322219	0.322219	0.0413927	0.322219	0.0413927	0.322219	0.322219	0.0413927	0.0413927	0.0413927	0.322219	0.491362	0.322219	0.322219	0.0413927	0.322219
Dok2	0.0413927	0.322219	0.322219	0.0413927	0.0413927	0.491362	0.0413927	0.0413927	0.491362	0.0413927	0.0413927	0.491362	0.0413927	0.0413927	0.491362	0.612784	0.322219	0.322219	0.0413927	0.0413927	0.0413927	0.322219	0.70757	0.612784	0.322219	0.322219	0.0413927	0.322219	0.491362	0.0413927	0.0413927	0.70757	0.0413927	0.0413927	0.0413927	0.0413927	0.322219	0.322219	0.322219	0.0413927	0.491362	0.0413927	0.491362	0.0413927	0.322219	0.0413927	0.0413927	0.0413927	0.0413927
Spi1	0.0413927	0.612784	0.0413927	0.0413927	0.0413927	0.70757	0.322219	0.0413927	0.322219	0.0413927	0.0413927	0.0413927	0.322219	0.322219	0.491362	0.322219	0.322219	0.322219	0.322219	0.0413927	0.322219	0.322219	0.322219	0.322219	0.322219	0.491362	0.0413927	0.491362	0.322219	0.322219	0.322219	0.612784	0.491362	0.322219	0.491362	0.0413927	0.491362	0.491362	0.491362	0.322219	0.322219	0.491362	0.0413927	0.491362	0.322219	0.491362	0.0413927	0.0413927	0.322219
Pla2g4a	0.0413927	0.0413927	0.0413927	0.0413927	0.0413927	0.322219	0.322219	0.0413927	0.491362	0.322219	0.0413927	0.322219	0.322219	0.0413927	0.0413927	0.0413927	0.322219	0.0413927	0.491362	0.0413927	0.491362	0.0413927	0.0413927	0.322219	0.0413927	0.0413927	0.0413927	0.322219	0.0413927	0.322219	0.0413927	0.322219	0.322219	0.491362	0.491362	0.491362	0.0413927	0.322219	0.322219	0.322219	0.322219	0.322219	0.322219	0.322219	0.322219	0.0413927	0.322219	0.0413927	0.0413927
Ptk2b	0.0413927	0.0413927	0.0413927	0.0413927	0.322219	0.322219	0.0413927	0.0413927	0.491362	0.0413927	0.0413927	0.0413927	0.0413927	0.0413927	0.0413927	0.0413927	0.0413927	0.322219	0.322219	0.491362	0.322219	0.0413927	0.322219	0.322219	0.322219	0.0413927	0.0413927	0.0413927	0.0413927	0.0413927	0.0413927	0.491362	0.0413927	0.322219	0.0413927	0.322219	0.0413927	0.322219	0.322219	0.322219	0.0413927	0.0413927	0.0413927	0.0413927	0.0413927	0.0413927	0.0413927	0.0413927	0.0413927
Itgb3	0.491362	0.322219	0.0413927	0.0413927	0.0413927	0.0413927	0.0413927	0.612784	0.0413927	0.322219	0.0413927	0.0413927	0.0413927	0.0413927	0.0413927	0.0413927	0.0413927	0.0413927	0.0413927	0.0413927	0.322219	0.322219	0.322219	0.322219	0.0413927	0.0413927	0.0413927	0.0413927	0.612784	0.0413927	0.0413927	0.322219	0.322219	0.0413927	0.0413927	0.0413927	0.322219	0.491362	0.322219	0.322219	0.322219	0.0413927	0.491362	0.0413927	0.322219	0.0413927	0.0413927	0.491362	0.322219
Ptprc	0.0413927	0.0413927	0.0413927	0.0413927	0.0413927	0.0413927	0.0413927	0.0413927	0.0413927	0.0413927	0.0413927	0.0413927	0.0413927	0.0413927	0.0413927	0.0413927	0.0413927	0.0413927	0.0413927	0.322219	0.322219	0.0413927	0.0413927	0.0413927	0.0413927	0.322219	0.0413927	0.322219	0.0413927	0.0413927	0.0413927	0.322219	0.0413927	0.0413927	0.0413927	0.0413927	0.0413927	0.0413927	0.322219	0.0413927	0.0413927	0.0413927	0.0413927	0.322219	0.0413927	0.0413927	0.0413927	0.0413927	0.0413927
Sla	0.0413927	0.322219	0.0413927	0.0413927	0.0413927	0.322219	0.322219	0.0413927	0.0413927	0.0413927	0.0413927	0.491362	0.0413927	0.0413927	0.0413927	0.0413927	0.0413927	0.322219	0.322219	0.0413927	0.322219	0.322219	0.0413927	0.322219	0.0413927	0.0413927	0.0413927	0.322219	0.0413927	0.0413927	0.0413927	0.0413927	0.322219	0.0413927	0.322219	0.0413927	0.0413927	0.0413927	0.322219	0.322219	0.491362	0.491362	0.0413927	0.322219	0.0413927	0.322219	0.0413927	0.0413927	0.322219
Itga2b	0.322219	0.0413927	0.0413927	0.0413927	0.0413927	0.0413927	0.0413927	0.0413927	0.0413927	0.322219	0.0413927	0.0413927	0.0413927	0.0413927	0.0413927	0.0413927	0.0413927	0.0413927	0.0413927	0.0413927	0.0413927	0.0413927	0.0413927	0.0413927	0.0413927	0.0413927	0.0413927	0.0413927	0.0413927	0.0413927	0.0413927	0.0413927	0.0413927	0.0413927	0.0413927	0.0413927	0.0413927	0.0413927	0.491362	0.0413927	0.0413927	0.322219	0.0413927	0.0413927	0.491362	0.0413927	0.0413927	0.0413927	0.491362
Ikzf1	0.322219	0.322219	0.0413927	0.0413927	0.0413927	0.0413927	0.0413927	0.322219	0.0413927	0.322219	0.0413927	0.0413927	0.0413927	0.322219	0.322219	0.0413927	0.0413927	0.0413927	0.0413927	0.0413927	0.0413927	0.0413927	0.322219	0.322219	0.322219	0.322219	0.0413927	0.0413927	0.0413927	0.0413927	0.0413927	0.0413927	0.0413927	0.0413927	0.0413927	0.0413927	0.0413927	0.0413927	0.322219	0.0413927	0.322219	0.0413927	0.491362	0.322219	0.0413927	0.0413927	0.491362	0.0413927	0.0413927
Pfas	0.0413927	0.322219	0.322219	0.0413927	0.322219	0.322219	0.0413927	0.0413927	0.0413927	0.0413927	0.0413927	0.0413927	0.0413927	0.0413927	0.0413927	0.0413927	0.0413927	0.0413927	0.322219	0.0413927	0.0413927	0.0413927	0.0413927	0.0413927	0.0413927	0.0413927	0.0413927	0.0413927	0.322219	0.0413927	0.322219	0.322219	0.0413927	0.0413927	0.0413927	0.322219	0.0413927	0.0413927	0.0413927	0.322219	0.0413927	0.322219	0.0413927	0.0413927	0.322219	0.0413927	0.0413927	0.0413927	0.322219
Hacd4	0.0413927	0.0413927	0.0413927	0.0413927	0.0413927	0.322219	0.0413927	0.322219	0.0413927	0.0413927	0.0413927	0.0413927	0.0413927	0.0413927	0.491362	0.0413927	0.0413927	0.322219	0.0413927	0.0413927	0.0413927	0.322219	0.322219	0.0413927	0.322219	0.0413927	0.0413927	0.322219	0.491362	0.0413927	0.0413927	0.0413927	0.322219	0.0413927	0.322219	0.0413927	0.322219	0.0413927	0.0413927	0.322219	0.0413927	0.0413927	0.0413927	0.0413927	0.322219	0.0413927	0.0413927	0.0413927	0.322219
Dock2	0.322219	0.0413927	0.0413927	0.0413927	0.0413927	0.0413927	0.0413927	0.612784	0.0413927	0.0413927	0.0413927	0.0413927	0.0413927	0.0413927	0.322219	0.0413927	0.0413927	0.322219	0.322219	0.322219	0.322219	0.0413927	0.0413927	0.0413927	0.0413927	0.322219	0.0413927	0.0413927	0.322219	0.0413927	0.491362	0.491362	0.0413927	0.0413927	0.0413927	0.322219	0.322219	0.0413927	0.0413927	0.0413927	0.0413927	0.0413927	0.322219	0.0413927	0.322219	0.0413927	0.322219	0.491362	0.0413927
Was	0.0413927	0.0413927	0.322219	0.0413927	0.0413927	0.0413927	0.0413927	0.0413927	0.322219	0.0413927	0.0413927	0.322219	0.322219	0.0413927	0.0413927	0.0413927	0.322219	0.491362	0.0413927	0.322219	0.322219	0.322219	0.0413927	0.0413927	0.322219	0.322219	0.0413927	0.0413927	0.0413927	0.0413927	0.0413927	0.0413927	0.0413927	0.322219	0.0413927	0.0413927	0.0413927	0.0413927	0.0413927	0.322219	0.491362	0.0413927	0.0413927	0.322219	0.0413927	0.0413927	0.0413927	0.0413927	0.0413927
Bcl11a	0.322219	0.322219	0.322219	0.0413927	0.0413927	0.0413927	0.322219	0.0413927	0.322219	0.0413927	0.0413927	0.322219	0.0413927	0.0413927	0.0413927	0.0413927	0.0413927	0.0413927	0.491362	0.0413927	0.322219	0.0413927	0.0413927	0.322219	0.322219	0.0413927	0.0413927	0.0413927	0.0413927	0.322219	0.322219	0.322219	0.0413927	0.322219	0.322219	0.0413927	0.0413927	0.0413927	0.322219	0.0413927	0.0413927	0.0413927	0.0413927	0.0413927	0.322219	0.0413927	0.0413927	0.322219	0.322219
Cd47	0.0413927	0.322219	0.491362	0.0413927	0.322219	0.0413927	0.322219	0.491362	0.0413927	0.491362	0.0413927	0.0413927	0.0413927	0.0413927	0.0413927	0.0413927	0.0413927	0.0413927	0.0413927	0.0413927	0.78533	0.491362	0.491362	0.0413927	0.0413927	0.491362	0.0413927	0.0413927	0.0413927	0.491362	0.0413927	0.322219	0.0413927	0.322219	0.0413927	0.612784	0.491362	0.491362	0.612784	0.322219	0.322219	0.322219	0.0413927	0.78533	0.491362	0.322219	0.0413927	0.0413927	0.322219
Laptm5	0.70757	0.612784	0.491362	0.0413927	0.70757	0.612784	0.0413927	0.322219	0.491362	0.78533	0.0413927	0.0413927	0.322219	0.0413927	0.78533	0.70757	0.612784	0.78533	0.612784	0.78533	0.491362	1.00432	0.70757	0.612784	0.491362	0.612784	0.0413927	0.491362	0.612784	0.491362	0.491362	0.491362	0.491362	0.491362	0.70757	0.491362	0.612784	0.322219	0.322219	0.612784	0.0413927	0.322219	0.612784	0.612784	0.70757	0.70757	0.322219	0.322219	0.322219
Gpx1	1.25768	1.00432	0.959041	0.491362	0.70757	1.00432	1.08279	1.00432	0.908485	0.70757	0.322219	0.959041	0.322219	0.78533	0.851258	1.14922	1.25768	0.959041	1.14922	0.959041	1.17898	1.11727	0.78533	1.11727	0.70757	1.08279	0.908485	1.08279	0.78533	1.11727	1.00432	1.04532	0.491362	1.25768	0.908485	1.04532	0.908485	0.70757	1.20683	0.908485	0.908485	0.78533	1.00432	1.00432	0.70757	1.00432	1.08279	1.17898	1.08279
[truncated: 190 more columns]

## Sheet: Metadata
SampleID	GroupID
E11_preHSC1_1_1_2	preHSC
E11_preHSC2_1_1_5	preHSC
E11_preHSC2_1_1_6	preHSC
E11_preHSC1_1_1_7	preHSC
E11_preHSC2_1_1_10	preHSC
E11_preHSC2_1_1_12	preHSC
E11_preHSC2_1_1_15	preHSC
E11_preHSC2_1_1_21	preHSC
E11_preHSC1_1_1_22	preHSC
E11_preHSC2_1_1_24	preHSC
E11_preHSC1_1_1_29	preHSC
E11_preHSC2_1_1_31	preHSC
E11_preHSC1_1_1_35	preHSC
E11_preHSC1_1_1_37	preHSC
E11_preHSC1_1_1_39	preHSC
E11_preHSC2_1_1_47	preHSC
E11_preHSC1_1_1_48	preHSC
E11_preHSC2_1_1_52	preHSC
E11_preHSC1_2_1_1	preHSC
E11_preHSC1_2_1_3	preHSC
E11_preHSC2_2_1_4	preHSC
E11_preHSC2_2_1_6	preHSC
E11_preHSC1_2_1_7	preHSC
E11_preHSC1_2_1_8	preHSC
E11_preHSC2_2_1_9	preHSC
E11_preHSC2_2_1_11	preHSC
E11_preHSC2_2_1_12	preHSC
E11_preHSC2_2_1_13	preHSC
E11_preHSC1_2_1_14	preHSC
E11_preHSC2_2_1_15	preHSC
E11_preHSC1_2_1_17	preHSC
E11_preHSC2_2_1_19	preHSC
E11_preHSC1_2_1_20	preHSC
E11_preHSC2_2_1_21	preHSC
E11_preHSC1_2_1_22	preHSC
E11_preHSC2_2_1_23	preHSC
E11_preHSC1_2_1_24	preHSC
E11_preHSC1_2_1_25	preHSC
E11_preHSC2_2_1_26	preHSC
E11_preHSC1_2_1_27	preHSC
E11_preHSC2_2_1_28	preHSC
E11_preHSC2_2_1_29	preHSC
E11_preHSC1_2_1_30	preHSC
E11_preHSC2_2_1_31	preHSC
E11_preHSC2_2_1_32	preHSC
E11_preHSC2_2_1_33	preHSC
E11_preHSC2_2_1_34	preHSC
E11_preHSC1_2_1_35	preHSC
E11_preHSC1_2_1_36	preHSC
E11_preHSC1_2_1_38	preHSC
E11_preHSC1_2_1_39	preHSC
E11_preHSC2_2_1_40	preHSC
E11_preHSC1_2_1_41	preHSC
E11_preHSC1_2_1_42	preHSC
E11_preHSC2_2_1_44	preHSC
E11_preHSC1_2_1_45	preHSC
E11_preHSC1_2_1_46	preHSC
E11_preHSC1_2_1_47	preHSC
E11_preHSC2_2_1_48	preHSC
E11_preHSC2_2_1_49	preHSC
E11_preHSC1_2_1_50	preHSC
E11_preHSC2_2_1_51	preHSC
E11_preHSC1_2_1_52	preHSC
E11_preHSC1_2_1_53	preHSC
E11_preHSC1_2_1_54	preHSC
E11_preHSC2_2_1_55	preHSC
E11_preHSC1_2_1_57	preHSC
E11_preHSC1_2_1_58	preHSC
E11_preHSC1_2_1_61	preHSC
E11_preHSC1_2_1_63	preHSC
E11_preHSC1_2_1_64	preHSC
E11_preHSC1_2_1_66	preHSC
E11_preHSC1_2_1_67	preHSC
E11_preHSC2_2_1_69	preHSC
E11_preHSC1_2_1_70	preHSC
E11_preHSC1_2_1_71	preHSC
E11_preHSC2_2_1_72	preHSC
E11_preHSC2_3_1_1	preHSC
E11_preHSC1_3_1_2	preHSC
E11_preHSC1_3_1_5	preHSC
E11_preHSC2_3_1_6	preHSC
E11_preHSC2_3_1_8	preHSC
E11_preHSC1_3_1_9	preHSC
E11_preHSC2_3_1_13	preHSC
E11_preHSC1_3_1_14	preHSC
E11_preHSC2_3_1_17	preHSC
E11_preHSC1_3_1_19	preHSC
E11_preHSC1_3_1_20	preHSC
E11_preHSC1_3_1_21	preHSC
E11_preHSC1_3_1_24	preHSC
E11_preHSC2_3_1_28	preHSC
E11_preHSC1_3_1_30	preHSC
E11_preHSC2_3_1_31	preHSC
E11_preHSC2_3_1_32	preHSC
E11_preHSC1_3_1_33	preHSC
E11_preHSC1_3_1_34	preHSC
E11_preHSC1_3_1_37	preHSC
E11_preHSC2_3_1_38	preHSC
E11_preHSC1_3_1_41	preHSC
E11_preHSC2_3_1_45	preHSC
E11_preHSC2_3_1_46	preHSC
E11_preHSC1_3_1_47	preHSC
E11_preHSC1_3_1_48	preHSC
E11_preHSC2_3_1_49	preHSC
E11_preHSC2_3_1_51	preHSC
E11_preHSC1_3_1_52	preHSC
E11_preHSC2_3_1_57	preHSC
E11_preHSC1_3_1_59	preHSC
E11_preHSC2_3_1_61	preHSC
E11_preHSC2_3_1_62	preHSC
E11_preHSC1_3_1_63	preHSC
E11_preHSC2_3_1_64	preHSC
E11_preHSC2_3_1_66	preHSC
E11_preHSC2_3_1_68	preHSC
E11_preHSC1_3_1_69	preHSC
E11_preHSC1_3_1_70	preHSC
E11_preHSC2_3_1_71	preHSC
Late_E11_Endo_p19_2	Endo
Late_E11_Endo_p19_3	Endo
Late_E11_Endo_p19_6	Endo
Late_E11_Endo_p19_12	Endo
Late_E11_Endo_p19_28	Endo
Late_E11_Endo_p19_29	Endo
Late_E11_Endo_p19_42	Endo
Late_E11_Endo_p19_46	Endo
Late_E11_Endo_p19_50	Endo
Late_E11_Endo_p19_52	Endo
Late_E11_Endo_p19_57	Endo
Late_E11_Endo_p19_58	Endo
Late_E11_Endo_p19_59	Endo
Late_E11_Endo_p19_60	Endo
Late_E11_Endo_p19_63	Endo
Late_E11_Endo_p19_67	Endo
Late_E11_Endo_p19_68	Endo
Late_E11_Endo_p19_70	Endo
Late_E11_Endo_p19_82	Endo
E11_5_endo_p01_2	Endo
E11_5_endo_p01_7	Endo
E11_5_endo_p01_22	Endo
E11_5_endo_p01_40	Endo
E11_5_endo_p01_42	Endo
E11_5_endo_p01_57	Endo
E11_5_endo_p01_62	Endo
E11_5_endo_p01_69	Endo
E11_5_endo_p01_70	Endo
E11_5_endo_p01_76	Endo
E11_5_endo_p01_91	Endo
Late_E11_EHT_p13_2	EHT
Late_E11_EHT_p13_4	EHT
Late_E11_EHT_p13_6	EHT
Late_E11_EHT_p13_8	EHT
Late_E11_EHT_p13_9	EHT
Late_E11_EHT_p13_11	EHT
Late_E11_EHT_p13_12	EHT
Late_E11_EHT_p13_14	EHT
Late_E11_EHT_p13_16	EHT
Late_E11_EHT_p13_19	EHT
Late_E11_EHT_p13_20	EHT
Late_E11_EHT_p13_23	EHT
Late_E11_EHT_p13_28	EHT
Late_E11_EHT_p13_31	EHT
Late_E11_EHT_p13_37	EHT
Late_E11_EHT_p13_41	EHT
Late_E11_EHT_p13_48	EHT
Late_E11_EHT_p13_49	EHT
Late_E11_EHT_p13_50	EHT
Late_E11_EHT_p13_51	EHT
Late_E11_EHT_p13_52	EHT
Late_E11_EHT_p13_53	EHT
Late_E11_EHT_p13_54	EHT
Late_E11_EHT_p13_57	EHT
Late_E11_EHT_p13_59	EHT
Late_E11_EHT_p13_61	EHT
Late_E11_EHT_p13_62	EHT
Late_E11_EHT_p13_63	EHT
Late_E11_EHT_p13_65	EHT
Late_E11_EHT_p13_66	EHT
Late_E11_EHT_p13_67	EHT
Late_E11_EHT_p13_69	EHT
Late_E11_EHT_p13_70	EHT
Late_E11_EHT_p13_71	EHT
Late_E11_EHT_p13_72	EHT
Late_E11_EHT_p13_77	EHT
Late_E11_EHT_p13_78	EHT
Late_E11_EHT_p13_81	EHT
Late_E11_EHT_p13_83	EHT
Late_E11_EHT_p13_86	EHT
Late_E11_EHT_p13_87	EHT
Late_E11_EHT_p13_89	EHT
Late_E11_EHT_p13_91	EHT
Late_E11_EHT_p13_93	EHT
Late_E11_EHT_p13_94	EHT
Late_E11_EHT_p13_95	EHT
Late_E11_HE_p25_1	HE
Late_E11_HE_p25_2	HE
Late_E11_HE_p25_3	HE
Late_E11_HE_p25_5	HE
Late_E11_HE_p25_6	HE
Late_E11_HE_p25_7	HE
Late_E11_HE_p25_10	HE
Late_E11_HE_p25_18	HE
Late_E11_HE_p25_20	HE
Late_E11_HE_p25_22	HE
Late_E11_HE_p25_31	HE
Late_E11_HE_p25_33	HE
Late_E11_HE_p25_34	HE
Late_E11_HE_p25_35	HE
Late_E11_HE_p25_36	HE
Late_E11_HE_p25_37	HE
Late_E11_HE_p25_41	HE
Late_E11_HE_p25_42	HE
Late_E11_HE_p25_43	HE
Late_E11_HE_p25_44	HE
Late_E11_HE_p25_45	HE
Late_E11_HE_p25_46	HE
Late_E11_HE_p25_47	HE
Late_E11_HE_p25_48	HE
Late_E11_HE_p25_50	HE
Late_E11_HE_p25_51	HE
Late_E11_HE_p25_52	HE
Late_E11_HE_p25_53	HE
Late_E11_HE_p25_54	HE
Late_E11_HE_p25_56	HE
Late_E11_HE_p25_58	HE
Late_E11_HE_p25_63	HE
Late_E11_HE_p25_64	HE
Late_E11_HE_p25_65	HE
Late_E11_HE_p25_66	HE
Late_E11_HE_p25_68	HE
Late_E11_HE_p25_69	HE
Late_E11_HE_p25_70	HE
Late_E11_HE_p25_71	HE
Late_E11_HE_p25_74	HE
Late_E11_HE_p25_76	HE
Late_E11_HE_p25_78	HE
Late_E11_HE_p25_79	HE
Late_E11_HE_p25_80	HE
Late_E11_HE_p25_81	HE
Late_E11_HE_p25_83	HE
