# Supplementary material for: Single-cell transcriptomics identifies CD44 as a marker and regulator of endothelial to haematopoietic transition
Source: Nat Commun. 2020 Jan 29;11:586. doi: 10.1038/s41467-019-14171-5 (PMC6989687; doi:10.1038/s41467-019-14171-5)
Supplement: Supplementary file 12 — Supplementary Data 8 [file 41467_2019_14171_MOESM12_ESM.xlsx]

## Sheet: Sheet1
Name	genes_tot	p_nondir	genes_up	p_up	genes_dn	p_dn	all_metabolites	Significant_ReporterMetabolite
GAP[c]	6	8.5674e-06	6	1.0585e-06	0	1	GAP[c]	Yes
CDP[c]	17	1.4213e-05	10	2.1182e-05	7	0.99992	CDP[c]	Yes
sedoheptulose-1,7-bisphosphate[c]	4	4.7262e-05	3	1.2744e-05	1	0.99999	sedoheptulose-1,7-bisphosphate[c]	Yes
dGDP[c]	15	6.5883e-05	10	3.1917e-05	5	0.99987	dGDP[c]	Yes
1,3-bisphospho-D-glycerate[c]	8	0.0001359	4	0.12536	4	0.87626	1,3-bisphospho-D-glycerate[c]	Yes
PEP[c]	4	0.00016407	3	0.00061807	1	0.99459	PEP[c]	Yes
H+[m]	329	0.00019421	194	1.225e-08	135	1	H+[m]	Yes
Ca2+[c]	6	0.00022308	0	0.99999	6	8.0683e-06	Ca2+[c]; Ca2+[s]	Yes
D-tagatose-6-phosphate[c]	5	0.00036411	3	0.00023271	2	0.99978	D-tagatose-6-phosphate[c]	Yes
H2O[m]	246	0.0004229	137	2.9401e-05	109	0.99997	H2O[m]	Yes
fructose-1,6-bisphosphate[c]	5	0.00067876	3	0.00016069	2	0.99985	fructose-1,6-bisphosphate[c]	Yes
acyl-CoA-LD-SM pool[g]	3	0.00074191	0	0.99982	3	0.00017795	acyl-CoA-LD-SM pool[g]; sphingosine[g]	Yes
dUMP[c]	7	0.00074378	6	7.3926e-05	1	0.99993	dUMP[c]	Yes
10-formyl-THF[c]	5	0.00074537	5	6.3648e-05	0	0.99993	10-formyl-THF[c]	Yes
dTDP[c]	9	0.0010673	6	7.1055e-05	3	0.99961	dTDP[c]	Yes
deoxyuridine[c]	6	0.0011817	5	0.00013073	1	0.99988	deoxyuridine[c]	Yes
CTP[n]	4	0.0014847	2	0.23406	2	0.76703	CTP[n]	Yes
deoxyinosine[c]	5	0.0016054	5	7.224e-05	0	0.99993	deoxyinosine[c]	Yes
phytoceramide pool[c]	4	0.0018143	0	0.99983	4	0.00016862	phytoceramide pool[c]; phytosphingosine[c]	Yes
phenylpyruvate[c]	3	0.0021151	3	0.00055733	0	0.99946	phenylpyruvate[c]; 4-hydroxyphenylpyruvate[c]	Yes
dehydroascorbic acid[c]	5	0.0021327	2	0.91603	3	0.083578	dehydroascorbic acid[c]	Yes
adenosine[m]	7	0.0022185	4	0.014584	3	0.98605	adenosine[m]	Yes
NAD+[m]	116	0.0022671	82	1.8596e-09	34	1	NAD+[m]	Yes
CTP[c]	59	0.0024887	39	6.4792e-05	20	0.99988	CTP[c]	Yes
GDP[m]	17	0.0027364	11	0.0054796	6	0.99471	GDP[m]	Yes
tagatose-1,6-bisphosphate[c]	3	0.0027611	2	0.00070844	1	0.99932	tagatose-1,6-bisphosphate[c]	Yes
UTP[c]	81	0.0028263	58	3.4707e-08	23	1	UTP[c]	Yes
sialyl-3-paragloboside[c]	3	0.0032637	3	0.00070634	0	0.99932	sialyl-3-paragloboside[c]	Yes
dUTP[n]	7	0.0033515	6	0.0019402	1	0.99815	dUTP[n]	Yes
NADP+[m]	46	0.003475	28	0.0065201	18	0.99205	NADP+[m]	Yes
adenosine[s]	10	0.0036187	7	0.003028	3	0.99712	adenosine[s]	Yes
thymidine[m]	8	0.0040462	5	0.010853	3	0.98964	thymidine[m]	Yes
NADH[m]	113	0.0042906	80	5.3702e-10	33	1	NADH[m]	Yes
ascorbate[c]	4	0.0043735	0	0.99961	4	0.00037593	ascorbate[c]	Yes
putrescine[c]	6	0.0045895	4	0.12952	2	0.87158	putrescine[c]	Yes
THF[c]	11	0.0046059	9	0.00032784	2	0.99966	THF[c]	Yes
dGTP[c]	37	0.0047908	28	7.2619e-06	9	0.99998	dGTP[c]	Yes
sedoheptulose-7-phosphate[c]	5	0.0048522	4	0.00039249	1	0.99963	sedoheptulose-7-phosphate[c]	Yes
ITP[c]	14	0.0049183	10	7.4339e-05	4	0.99993	ITP[c]	Yes
CDP[n]	3	0.0052104	2	0.028763	1	0.97169	CDP[n]; GDP[n]; dCDP[n]; dCTP[n]; dGDP[n]; dGTP[n]	Yes
2-phospho-D-glycerate[c]	3	0.0059245	2	0.18564	1	0.81547	2-phospho-D-glycerate[c]	Yes
thymidine[c]	11	0.0062926	8	0.0021851	3	0.99793	thymidine[c]	Yes
ADP[m]	188	0.0063815	101	0.0078635	87	0.99261	ADP[m]	Yes
D-lactate[s]	4	0.0065184	3	0.1359	1	0.86511	D-lactate[s]; pyruvate[s]; acetoacetate[s]; (R)-3-hydroxybutanoate[s]; (R)-3-hydroxybutanoate[c]; L-lactate[s]; propanoate[s]; retinoate[s]; 2-hydroxybutyrate[s]; 2-oxobutyrate[m]	Yes
AICAR[c]	3	0.0067736	2	0.15837	1	0.84266	AICAR[c]	Yes
hepoxilin A3[p]	18	0.0072137	9	0.48955	9	0.51207	hepoxilin A3[p]	Yes
Pi[l]	15	0.0073672	3	0.99778	12	0.0021681	Pi[l]	Yes
xanthosine-5-phosphate[c]	10	0.0076141	7	0.0060459	3	0.99414	xanthosine-5-phosphate[c]	Yes
ATP[l]	12	0.0077809	1	0.99997	11	2.4233e-05	ATP[l]; albumin[l]; ADP[l]; antichymotrypsin[l]; antitrypsin[l]; apoB100[l]; fibrinogen[l]; haptoglobin[l]; plasminogen[l]; prothrombin[l]; [apotransferin][l]; apoE[l]; apoA1[l]; STAR[l]; apocytochrome-C[l]; PPARA[l]; apoB48[l]	Yes
5,10-methylene-THF[c]	4	0.0079273	3	0.0055728	1	0.99457	5,10-methylene-THF[c]	Yes
inosine[c]	11	0.0082977	8	0.0027515	3	0.99739	inosine[c]	Yes
IDP[c]	13	0.0088833	9	0.00019831	4	0.99981	IDP[c]	Yes
ADP[n]	7	0.0090964	4	0.25531	3	0.74648	ADP[n]	No
dITP[c]	7	0.0093824	5	0.0021403	2	0.99796	dITP[c]	Yes
dCMP[c]	13	0.0094048	7	0.024272	6	0.97622	dCMP[c]	No
H+[c]	516	0.0094376	286	6.7195e-05	230	0.99994	H+[c]	Yes
dCDP[c]	13	0.0098624	8	0.0055745	5	0.99459	dCDP[c]	No
deoxyadenosine[c]	10	0.0098781	7	0.0059763	3	0.99428	deoxyadenosine[c]	No
deoxyadenosine[s]	3	0.010257	3	0.0012462	0	0.99883	deoxyadenosine[s]; deoxyinosine[s]	Yes
dUTP[m]	13	0.010352	9	0.0011162	4	0.99893	dUTP[m]	Yes
erythrose-4-phosphate[c]	3	0.010372	3	0.0021927	0	0.99787	erythrose-4-phosphate[c]	Yes
L-1-pyrroline-3-hydroxy-5-carboxylate[c]	3	0.010548	3	0.0022679	0	0.9978	L-1-pyrroline-3-hydroxy-5-carboxylate[c]	Yes
inosine[s]	4	0.010571	4	0.00079312	0	0.99925	inosine[s]	Yes
dADP[c]	25	0.010827	14	0.00077532	11	0.99814	dADP[c]	Yes
hepoxilin A3[c]	19	0.011004	9	0.52359	10	0.47802	hepoxilin A3[c]; hepoxilin A3[r]	No
GTP[m]	12	0.0114	7	0.023438	5	0.97711	GTP[m]	No
guanosine[s]	8	0.011597	5	0.017468	3	0.98325	guanosine[s]; cytidine[s]	No
Pi[m]	170	0.01186	87	0.043227	83	0.95845	Pi[m]	No
benzo[a]pyrene-4,5-oxide[c]	11	0.012259	5	0.84734	6	0.15258	benzo[a]pyrene-4,5-oxide[c]; 4,5-dihydro-4-hydroxy-5-S-glutathionyl-benzo[a]pyrene[c]; benzo[a]pyrene-7,8-diol[c]; 7,8-dihydro-7-hydroxy-8-S-glutathionyl-benzo[a]pyrene[c]; (1R,2S)-naphthalene 1,2-oxide[c]; (1S,2R)-naphthalene 1,2-oxide[c]; (1R)-hydroxy-(2R)-glutathionyl-1,2-dihydronaphthalene[c]; (1S)-hydroxy-(2S)-glutathionyl-1,2-dihydronaphthalene[c]; aflatoxin B1-exo-8,9-epoxide[c]; aflatoxin…	No
3-phospho-D-glycerate[c]	9	0.013833	4	0.30129	5	0.7003	3-phospho-D-glycerate[c]	No
NADPH[m]	44	0.014003	27	0.0025474	17	0.9968	NADPH[m]	Yes
dTMP[c]	12	0.01401	8	0.011557	4	0.98878	dTMP[c]	No
glutamate[l]	14	0.015164	1	0.99998	13	2.1975e-05	glutamate[l]	Yes
ubiquinol[m]	63	0.015171	47	2.5886e-08	16	1	ubiquinol[m]	Yes
dATP[c]	38	0.015408	28	3.9223e-05	10	0.99991	dATP[c]	Yes
alanine[l]	13	0.015606	1	0.99996	12	3.6041e-05	alanine[l]; arginine[l]; asparagine[l]; aspartate[l]; cysteine[l]; glutamine[l]; glycine[l]; histidine[l]; isoleucine[l]; leucine[l]; lysine[l]; methionine[l]; phenylalanine[l]; proline[l]; serine[l]; threonine[l]; tryptophan[l]; tyrosine[l]; valine[l]	Yes
ubiquinone[m]	62	0.015928	46	2.9047e-08	16	1	ubiquinone[m]	Yes
uridine[s]	3	0.016011	2	0.12636	1	0.87628	uridine[s]	No
guanosine[c]	10	0.01625	7	0.0088513	3	0.9915	guanosine[c]	No
ATP[m]	218	0.017646	124	0.0012617	94	0.99884	ATP[m]	Yes
dTTP[n]	6	0.01812	4	0.0064987	2	0.99367	dTTP[n]; dIDP[c]	No
DHAP[c]	6	0.018484	6	0.00062041	0	0.9994	DHAP[c]	Yes
citrate[m]	5	0.0189	4	0.012943	1	0.98739	citrate[m]	No
spermine[c]	4	0.019941	3	0.46764	1	0.53304	spermine[c]	No
L-dopaquinone[c]	12	0.021669	5	0.87063	7	0.12908	L-dopaquinone[c]; 3-hydroxykynurenine-O-beta-D-glucoside[c]; glutathionyl-3-hydroxykynurenine glucoside[c]; 5-S-glutathionyl-dopamine[c]; 5-S-glutathionyl-aminochrome reduced[c]; 5-S-glutathionyl-adrenochrome hydroquinone[c]; 5-S-glutathionyl-noradrenochrome hydroquinone[c]; 5-S-glutathionyl-L-dopa[c]; 5-S-glutathionyl-dopachrome hydroquinone[c]; hepoxilin A3-c[c]; hepoxilin A3-c[r]; GSH[p]; hepo…	No
lysine[c]	13	0.021876	8	0.054657	5	0.94061	lysine[c]	No
CMP[s]	7	0.022382	3	0.40685	4	0.59459	CMP[s]	No
retinoate[c]	6	0.022537	3	0.37657	3	0.62448	retinoate[c]	No
AMP[s]	11	0.022678	5	0.13887	6	0.86268	AMP[s]	No
1-pyrroline-5-carboxylate[m]	5	0.022941	5	0.0017005	0	0.99837	1-pyrroline-5-carboxylate[m]	Yes
apoA1[c]	3	0.023013	1	0.24079	2	0.76026	apoA1[c]	No
formate[s]	5	0.023097	3	0.21251	2	0.78898	formate[s]	No
12-oxo-c-LTB3[c]	14	0.023377	7	0.7265	7	0.27406	12-oxo-c-LTB3[c]; 12-oxo-c-LTB3[m]; 12-oxo-c-LTB3[p]	No
dTTP[c]	31	0.023495	24	1.8732e-05	7	0.99995	dTTP[c]	Yes
GMP[s]	10	0.024305	4	0.20962	6	0.79191	GMP[s]	No
UDP[c]	65	0.024822	25	0.16846	40	0.78775	UDP[c]	No
OAA[m]	5	0.025056	4	0.0085193	1	0.99173	OAA[m]	No
deoxycytidine[c]	10	0.025305	6	0.01452	4	0.986	deoxycytidine[c]	No
pyruvate[m]	11	0.025496	9	0.013349	2	0.97976	pyruvate[m]	No
cytidine[c]	17	0.026255	11	0.0086839	6	0.99166	cytidine[c]	No
1-pyrroline-5-carboxylate[c]	4	0.026582	4	0.0030062	0	0.99708	1-pyrroline-5-carboxylate[c]; L-1-pyrroline-3-hydroxy-5-carboxylate[m]	No
GSH[r]	14	0.027566	6	0.9153	8	0.084549	GSH[r]	No
UMP[s]	6	0.028123	2	0.48189	4	0.51888	UMP[s]	No
proline[m]	7	0.028371	6	0.024188	1	0.97646	proline[m]	No
2-methylacetoacetyl-CoA[m]	4	0.029013	4	0.003074	0	0.99701	2-methylacetoacetyl-CoA[m]	No
CoA[g]	4	0.029791	0	0.99911	4	0.00087133	CoA[g]	Yes
but-2-enoyl-[ACP][c]	3	0.029813	3	0.0058253	0	0.99432	but-2-enoyl-[ACP][c]	No
tRNA(ser)[c]	3	0.030469	2	0.19068	1	0.81038	tRNA(ser)[c]; L-seryl-tRNA(ser)[c]	No
UTP[m]	5	0.030527	4	0.032602	1	0.96804	UTP[m]	No
dADP[n]	8	0.030948	5	0.021221	3	0.97936	dADP[n]; dATP[n]	No
prostaglandin A2[c]	14	0.031356	6	0.77377	8	0.22659	prostaglandin A2[c]; prostaglandin A1[c]	No
succinate[m]	16	0.031542	10	0.068336	6	0.91176	succinate[m]	No
trans-4-hydroxy-L-proline[c]	6	0.032189	5	0.044819	1	0.95584	trans-4-hydroxy-L-proline[c]; trans-4-hydroxy-L-proline[m]	No
CDP[m]	7	0.033277	5	0.0062713	2	0.99397	CDP[m]	No
dTDP[n]	7	0.033469	5	0.0062999	2	0.99394	dTDP[n]	No
dGDP[m]	12	0.033706	8	0.0049112	4	0.99526	dGDP[m]	No
IMP[c]	17	0.034237	11	0.0047921	6	0.99538	IMP[c]	No
propanoate[c]	7	0.034614	5	0.1328	2	0.86882	propanoate[c]	No
dADP[m]	12	0.035811	8	0.0051655	4	0.99501	dADP[m]	No
GDP[c]	37	0.036183	20	0.006996	17	0.98759	GDP[c]	No
deoxyguanosine[c]	10	0.036398	6	0.035999	4	0.96502	deoxyguanosine[c]	No
(2E,4Z,7Z,10Z)-hexadecatetraenoyl-CoA[p]	4	0.038791	1	0.76914	3	0.23066	(2E,4Z,7Z,10Z)-hexadecatetraenoyl-CoA[p]; 18-COOH-(16E)-dinor-LTE5-CoA[p]; 2-trans-4-cis-decadienoyl-CoA[p]; 8(R)-hydroxy-hexadeca-(2E,4E,6E,10Z)-tetraenoate[m]; 6(R)-hydroxy-tetradeca-(2E,4E,8Z)-trienoate[m]; 8(S)-hydroxy-hexadeca-(2E,4E,6E,10Z)-tetraenoate[m]; 6(S)-hydroxy-tetradeca-(2E,4E,8Z)-trienoate[m]	No
acetoacetate[c]	6	0.039251	4	0.2897	2	0.71149	acetoacetate[c]	No
ornithine[s]	5	0.039826	5	0.0025572	0	0.99754	ornithine[s]	No
ferricytochrome C[m]	25	0.039857	19	0.00016059	6	0.99985	ferricytochrome C[m]; ferrocytochrome C[m]	Yes
12-keto-LTB4[r]	15	0.039859	7	0.74975	8	0.25067	12-keto-LTB4[r]	No
L-lactate[m]	6	0.040248	5	0.011107	1	0.98023	L-lactate[m]	No
UTP[n]	31	0.040896	26	2.4489e-05	5	0.99998	UTP[n]	Yes
GTP[n]	4	0.042322	2	0.061916	2	0.9388	GTP[n]	No
O-1-alk-1-enyl-2-acyl-sn-glycero-3-phosphoethanolamine[c]	23	0.042837	7	0.97763	16	0.022215	O-1-alk-1-enyl-2-acyl-sn-glycero-3-phosphoethanolamine[c]	Yes
UDP[n]	4	0.043593	2	0.061303	2	0.93941	UDP[n]	No
fumarate[c]	8	0.044287	5	0.11165	3	0.88986	fumarate[c]	No
dopaminochrome[c]	15	0.04462	8	0.66414	7	0.33674	dopaminochrome[c]	No
5(S)-HETE[m]	7	0.045509	4	0.17301	3	0.82873	5(S)-HETE[m]; 12(S)-HPETE[c]; 12(S)-HPETE[s]; 12(S)-HPETE[r]; 12(S)-HPETE[p]	No
dGMP[c]	11	0.045539	6	0.073731	5	0.92742	dGMP[c]	No
dopamine-O-quinone[c]	15	0.045954	8	0.6649	7	0.33598	dopamine-O-quinone[c]	No
dihydrofolate[c]	3	0.046283	3	0.0093944	0	0.99081	dihydrofolate[c]	No
dUMP[m]	6	0.046675	5	0.0054625	1	0.99469	dUMP[m]	No
glucose[g]	4	0.046832	2	0.086483	2	0.91436	glucose[g]	No
3-oxo-dihomo-gamma-linolenoyl-CoA[m]	5	0.04803	5	0.0032747	0	0.99684	3-oxo-dihomo-gamma-linolenoyl-CoA[m]; 3-oxo-(6Z,9Z,12Z)-octadecatrienoyl-CoA[m]; 3,5-dioxo-12(R)-hydroxy-eicosa-(8E,10E,14Z)-trienoyl-CoA[m]; 3,5-dioxo-12(S)-hydroxy-eicosa-(8E,10E,14Z)-trienoyl-CoA[m]; 18,20-dioxo-20-CoA-LTB4[m]; 3-oxo-5(S),12(R)-dihydroxy-eicosa-8-trans-6,14-cis-trienoyl-CoA[m]; 3-oxodocosanoyl-CoA[m]; 3-oxoeicosanoyl-CoA[m]; 3-oxooctadecanoyl-CoA[m]; 3-oxopalmitoyl-CoA[m]; 3-o…	No
noradrenaline[c]	5	0.048651	2	0.98252	3	0.017261	noradrenaline[c]	Yes
AKG[s]	5	0.048684	3	0.17544	2	0.826	AKG[s]	No
cholesterol[l]	4	0.049419	1	0.96493	3	0.034779	cholesterol[l]	No
mitooxidized thioredoxin[m]	7	0.050869	4	0.15093	3	0.85076	mitooxidized thioredoxin[m]; mitothioredoxin[m]; oxidized thioredoxin[m]; thioredoxin[m]	No
Pi[g]	3	0.051713	1	0.34268	2	0.65824	Pi[g]	No
GM2A[l]	16	0.052214	2	0.99997	14	2.8899e-05	GM2A[l]	Yes
SAICAR[c]	3	0.053616	1	0.41275	2	0.588	SAICAR[c]	No
ceramide pool[g]	5	0.054127	0	0.99831	5	0.0016422	ceramide pool[g]	Yes
isocitrate[m]	8	0.05612	6	0.0059129	2	0.99431	isocitrate[m]	No
CTP[m]	7	0.056233	5	0.0090561	2	0.99126	CTP[m]	No
12-keto-LTB4[m]	16	0.056648	9	0.63075	7	0.37023	12-keto-LTB4[m]; 12-keto-LTB4[p]	No
tRNA(tyr)[c]	3	0.05688	1	0.32256	2	0.67839	tRNA(tyr)[c]; L-tyrosyl-tRNA(tyr)[c]	No
octanoyl-CoA[m]	6	0.057086	4	0.049455	2	0.95124	octanoyl-CoA[m]	No
L-dopachrome[c]	13	0.059196	6	0.85576	7	0.14415	L-dopachrome[c]; adrenochrome[c]; noradrenochrome[c]	No
retinol[r]	6	0.061562	3	0.43789	3	0.56301	retinol[r]	No
adenosine[c]	17	0.061966	12	0.0043889	5	0.99581	adenosine[c]	No
[ACP][c]	5	0.063188	4	0.089617	1	0.91152	[ACP][c]	No
8(R)-hydroxy-hexadeca-(4E,6E,10Z)-trienoate[m]	5	0.064784	3	0.27852	2	0.72295	8(R)-hydroxy-hexadeca-(4E,6E,10Z)-trienoate[m]; 6(R)-hydroxy-tetradeca-(4E,8Z)-dienoate[m]; 8(S)-hydroxy-hexadeca-(4E,6E,10Z)-trienoate[m]; 6(S)-hydroxy-tetradeca-(4E,8Z)-dienoate[m]	No
cis-aconitate[m]	3	0.064908	2	0.098647	1	0.90224	cis-aconitate[m]	No
AMP[c]	276	0.066469	129	0.78397	147	0.21661	AMP[c]	No
citrate[c]	5	0.066488	3	0.52402	2	0.47682	citrate[c]	No
aspartate[c]	16	0.067428	10	0.0045435	6	0.99564	aspartate[c]	No
octanoyl-[ACP][c]	4	0.070154	4	0.0069969	0	0.99317	octanoyl-[ACP][c]	No
glycolaldehyde[c]	4	0.071564	4	0.0066489	0	0.99351	glycolaldehyde[c]	No
tRNA(his)[c]	3	0.072131	1	0.34077	2	0.66015	tRNA(his)[c]; L-histidyl-tRNA(his)[c]	No
fructose-6-phosphate[c]	17	0.07258	10	0.01864	7	0.98184	fructose-6-phosphate[c]	No
procollagen-5-hydroxy-L-lysine[c]	5	0.072743	1	0.89201	4	0.10761	procollagen-5-hydroxy-L-lysine[c]	No
deoxyuridine[m]	3	0.073481	2	0.03494	1	0.96557	deoxyuridine[m]	No
heparan sulfate, precursor 13[g]	3	0.073693	0	0.99229	3	0.0075836	heparan sulfate, precursor 13[g]	Yes
ATP[n]	9	0.073714	5	0.25947	4	0.74212	ATP[n]	No
dCTP[c]	35	0.074006	26	0.00054835	9	0.99949	dCTP[c]	Yes
decanoyl-CoA[m]	5	0.074818	4	0.0095263	1	0.99074	decanoyl-CoA[m]; undecanoyl-CoA[m]; nonanoyl-CoA[m]; heptanoyl-CoA[m]	No
malate[m]	6	0.074964	4	0.032815	2	0.96773	malate[m]	No
dTTP[m]	7	0.07545	4	0.012164	3	0.98823	dTTP[m]	No
13(S)-HPODE[c]	6	0.075679	4	0.054463	2	0.94627	13(S)-HPODE[c]; 13(S)-HODE[c]; 5(S)-HPETE[m]; 15(S)-HETE[c]; hepoxilin A3[s]	No
NH3[c]	28	0.075692	20	0.01203	8	0.98837	NH3[c]	No
uridine[c]	8	0.076586	6	0.040503	2	0.96081	uridine[c]	No
cystine[c]	6	0.076929	4	0.071571	2	0.92928	cystine[c]	No
dUDP[c]	16	0.077734	11	0.0042109	5	0.99596	dUDP[c]	No
dUTP[c]	14	0.07955	9	0.009353	5	0.99094	dUTP[c]	No
nicotinamide ribonucleoside[c]	7	0.080627	5	0.079839	2	0.92148	nicotinamide ribonucleoside[c]	No
N-acetylputrescine[c]	3	0.083152	2	0.85878	1	0.14078	N-acetylputrescine[c]	No
12-keto-LTB4[c]	17	0.083311	9	0.65809	8	0.3427	12-keto-LTB4[c]	No
sphinganine[c]	12	0.084732	1	0.99985	11	0.00014436	sphinganine[c]	Yes
formate[c]	14	0.085036	9	0.066245	5	0.93489	formate[c]	No
butyryl-[ACP][c]	4	0.085323	4	0.0092929	0	0.99091	butyryl-[ACP][c]	No
GMP[c]	31	0.085539	15	0.20784	16	0.79464	GMP[c]	No
butyrate[c]	9	0.086211	5	0.27663	4	0.72494	butyrate[c]; butyrate[s]	No
acetate[s]	6	0.087669	4	0.33197	2	0.66916	acetate[s]	No
dAMP[c]	20	0.088339	11	0.023554	9	0.977	dAMP[c]	No
1-radyl-2-acyl-sn-glycero-3-phosphocholine[c]	20	0.088814	7	0.89242	13	0.10747	1-radyl-2-acyl-sn-glycero-3-phosphocholine[c]	No
[protein]-N6-(lipoyl)lysine[c]	4	0.090391	2	0.14969	2	0.85134	[protein]-N6-(lipoyl)lysine[c]	No
deoxyguanosine[m]	3	0.091009	2	0.043726	1	0.9576	deoxyguanosine[m]	No
valine[c]	12	0.09139	8	0.0067091	4	0.99351	valine[c]	No
AKG[c]	30	0.092343	17	0.21253	13	0.78983	AKG[c]	No
thioredoxin[n]	4	0.092995	3	0.12008	1	0.88089	thioredoxin[n]; oxidized thioredoxin[n]	No
dGTP[m]	8	0.093508	5	0.0090722	3	0.99124	dGTP[m]	No
GDP[g]	4	0.093792	2	0.77678	2	0.223	GDP[g]	No
D-lactate[c]	11	0.095006	7	0.16106	4	0.84058	D-lactate[c]	No
H2O[l]	56	0.095748	11	0.99999	45	1.2785e-05	H2O[l]	Yes
PE-LD pool[c]	26	0.096957	10	0.95469	16	0.045156	PE-LD pool[c]	No
tRNA(glu)[c]	3	0.098251	2	0.32788	1	0.67306	tRNA(glu)[c]; L-glutamyl-tRNA(glu)[c]	No
dATP[m]	8	0.099243	5	0.0096099	3	0.99072	dATP[m]; dUDP[m]; dTDP[m]	No
Pi[p]	4	0.10026	3	0.018282	1	0.98205	Pi[p]	No
8(R)-hydroxy-hexadeca-(2E,6E,10Z)-trienoate[m]	4	0.1024	3	0.11699	1	0.88397	8(R)-hydroxy-hexadeca-(2E,6E,10Z)-trienoate[m]; 6(R)-hydroxy-tetradeca-(2E,8Z)-dienoate[m]; 8(S)-hydroxy-hexadeca-(2E,6E,10Z)-trienoate[m]; 6(S)-hydroxy-tetradeca-(2E,8Z)-dienoate[m]	No
dTMP[m]	8	0.10283	5	0.10186	3	0.8996	dTMP[m]	No
xanthosine[c]	7	0.10393	4	0.15089	3	0.8508	xanthosine[c]; nicotinate D-ribonucleoside[c]	No
4(R)-hydroxy-dodec-(6Z)-enoate[m]	3	0.10432	3	0.016858	0	0.98346	4(R)-hydroxy-dodec-(6Z)-enoate[m]; 4(S)-hydroxy-dodec-(6Z)-enoate[m]	No
O2[s]	4	0.10537	2	0.27983	2	0.72123	O2[s]	No
6-phospho-D-gluconate[c]	5	0.10648	3	0.68567	2	0.31455	6-phospho-D-gluconate[c]	No
3-sulfinoalanine[c]	4	0.10811	2	0.2934	2	0.70764	3-sulfinoalanine[c]	No
asparagine[c]	19	0.11242	11	0.026245	8	0.97444	asparagine[c]	No
spermidine[c]	7	0.11464	5	0.31885	2	0.68284	spermidine[c]	No
glyceraldehyde[c]	8	0.11539	6	0.040627	2	0.96027	glyceraldehyde[c]	No
nicotinamide D-ribonucleotide[c]	8	0.11612	5	0.086178	3	0.91518	nicotinamide D-ribonucleotide[c]	No
[protein]-N6,N6,N6-trimethyl-L-lysine[r]	5	0.11633	2	0.93773	3	0.061893	[protein]-N6,N6,N6-trimethyl-L-lysine[r]; N6,N6,N6-trimethyl-L-lysine[r]; peptide sans lysine[r]	No
glutamate[c]	42	0.11645	26	0.045568	16	0.9556	glutamate[c]	No
NADP+[c]	108	0.11697	64	0.013152	44	0.98748	NADP+[c]	No
2(R),6-dimethyl-heptanoyl-CoA[m]	4	0.11725	4	0.012716	0	0.98754	2(R),6-dimethyl-heptanoyl-CoA[m]	No
tRNA(val)[c]	3	0.11753	2	0.34004	1	0.66088	tRNA(val)[c]; L-valyl-tRNA(val)[c]	No
H2O[r]	55	0.11789	21	0.97357	34	0.026421	H2O[r]	No
cholesterol[c]	21	0.11872	12	0.19035	9	0.81171	cholesterol[c]	No
IDP[s]	4	0.11951	1	0.47418	3	0.52647	IDP[s]; UDP[s]; IMP[s]; ATP[s]	No
5-methylthioadenosine[c]	3	0.12131	3	0.019051	0	0.98129	5-methylthioadenosine[c]	No
thioredoxin[c]	8	0.12704	5	0.15376	3	0.84793	thioredoxin[c]; oxidized thioredoxin[c]	No
tRNA(asn)[c]	3	0.13	1	0.6409	2	0.35917	tRNA(asn)[c]; L-asparaginyl-tRNA(asn)[c]	No
L-cysteate[c]	3	0.13011	2	0.27502	1	0.726	L-cysteate[c]	No
2-trans-cis,cis,cis,cis-4,8,11,14-eicosapentaenoyl-CoA[p]	6	0.13313	3	0.58806	3	0.41238	2-trans-cis,cis,cis,cis-4,8,11,14-eicosapentaenoyl-CoA[p]	No
lipoic acid[c]	4	0.1346	1	0.95177	3	0.047894	lipoic acid[c]	No
fatty acid-LD-SM pool[c]	9	0.13508	2	0.99768	7	0.0022706	fatty acid-LD-SM pool[c]	Yes
galactose[c]	9	0.13586	5	0.10833	4	0.89296	galactose[c]	No
ornithine[c]	8	0.13662	8	0.0026141	0	0.9975	ornithine[c]	No
dopamine[c]	8	0.13723	5	0.81043	3	0.18925	dopamine[c]	No
glucosamine[c]	4	0.1385	2	0.19912	2	0.80197	glucosamine[c]	No
itaconate[m]	3	0.13923	3	0.017098	0	0.98322	itaconate[m]; itaconyl-CoA[m]; mesaconyl-CoA[m]; mesaconate[m]	No
O2[m]	54	0.1443	34	0.0062375	20	0.99403	O2[m]	No
UMP[r]	7	0.14739	2	0.74348	5	0.25643	UMP[r]	No
H2O[s]	66	0.14769	32	0.50091	34	0.50195	H2O[s]	No
pyruvate[c]	20	0.1477	14	0.04406	6	0.92058	pyruvate[c]	No
1-(1-alkenyl)-sn-glycero-3-phosphoethanolamine[c]	10	0.14978	3	0.93468	7	0.065008	1-(1-alkenyl)-sn-glycero-3-phosphoethanolamine[c]	No
selenite[c]	3	0.15062	1	0.41035	2	0.59041	selenite[c]	No
NADH[c]	85	0.15336	58	0.0001707	27	0.99984	NADH[c]	Yes
NADPH[c]	102	0.15364	62	0.0045175	40	0.99574	NADPH[c]	No
L-xylulose[c]	3	0.15519	3	0.02325	0	0.97714	L-xylulose[c]; xylitol[c]	No
3-oxo-10(R)-hydroxy-octadeca-(6E,8E,12Z)-trienoyl-CoA[m]	5	0.15877	5	0.012063	0	0.98826	3-oxo-10(R)-hydroxy-octadeca-(6E,8E,12Z)-trienoyl-CoA[m]; 3-oxo-10(R)-hydroxy-octadeca-(6E,8E,12Z)-trienoate[m]; 3-oxo-10(S)-hydroxy-octadeca-(6E,8E,12Z)-trienoyl-CoA[m]; 3-oxo-10(S)-hydroxy-octadeca-(6E,8E,12Z)-trienoate[m]; 18-CoA-18-oxo-dinor-LTB4[m]; 3(S),10(R)-OH-octadeca-6-trans-4,12-cis-trienoyl-CoA[m]	No
tRNA(arg)[c]	4	0.16006	2	0.41338	2	0.58743	tRNA(arg)[c]; L-arginyl-tRNA(arg)[c]	No
leucine[c]	16	0.16024	9	0.093534	7	0.90797	leucine[c]	No
urocanate[c]	5	0.16254	4	0.4956	1	0.50534	urocanate[c]	No
NADP+[n]	7	0.16381	5	0.6344	2	0.36602	NADP+[n]	No
CMP[c]	31	0.16398	16	0.29351	15	0.70911	CMP[c]	No
tRNA(leu)[c]	3	0.16457	1	0.75674	2	0.24301	tRNA(leu)[c]; L-leucyl-tRNA(leu)[c]	No
pyruvate[p]	7	0.16472	5	0.22819	2	0.77361	pyruvate[p]; 2-hydroxybutyrate[c]	No
RNA[c]	40	0.16558	26	0.0158	14	0.98471	RNA[c]	No
1-phosphatidyl-1D-myo-inositol-5-phosphate[r]	6	0.16746	3	0.95144	3	0.048232	1-phosphatidyl-1D-myo-inositol-5-phosphate[r]	No
N6,N6,N6-trimethyl-L-lysine[c]	6	0.1681	2	0.94671	4	0.052954	N6,N6,N6-trimethyl-L-lysine[c]	No
proline[c]	20	0.16837	12	0.083974	8	0.91727	proline[c]	No
5-hydroxy-L-tryptophan[c]	3	0.16981	1	0.97371	2	0.026019	5-hydroxy-L-tryptophan[c]	No
cholesterol-ester pool[c]	9	0.17111	5	0.25527	4	0.74632	cholesterol-ester pool[c]; lipid droplet[c]	No
dihydroceramide pool[c]	9	0.172	2	0.99764	7	0.0023073	dihydroceramide pool[c]	Yes
glucose-6-phosphate[c]	10	0.17266	6	0.023568	4	0.97694	glucose-6-phosphate[c]	No
tRNA(asp)[c]	3	0.17371	2	0.41329	1	0.58746	tRNA(asp)[c]; L-aspartyl-tRNA(asp)[c]	No
glycine[c]	34	0.17417	19	0.1957	15	0.80235	glycine[c]	No
NADPH[p]	11	0.17431	6	0.16636	5	0.83529	NADPH[p]; NADP+[p]	No
GSH[m]	27	0.17456	12	0.57484	15	0.42679	GSH[m]	No
choline[g]	3	0.17711	0	0.9822	3	0.017584	choline[g]; phosphatidate-LD-PC pool[g]; choline[r]; phosphatidate-LD-PC pool[r]; 2-acyl-1-(1-alkenyl)-sn-glycero-3-phosphate[c]	Yes
adenylosuccinate[c]	4	0.17742	1	0.47388	3	0.52678	adenylosuccinate[c]	No
GSH[c]	50	0.17773	27	0.47165	23	0.53108	GSH[c]	No
GM3[c]	6	0.17811	2	0.60579	4	0.39458	GM3[c]	No
nicotinate ribonucleotide[c]	9	0.17815	5	0.13293	4	0.86847	nicotinate ribonucleotide[c]	No
GTP[c]	74	0.17933	42	0.0021833	32	0.9966	GTP[c]	Yes
glucose[s]	10	0.18068	3	0.78096	7	0.21904	glucose[s]	No
H+[p]	33	0.18157	21	0.13689	12	0.86526	H+[p]	No
adrenaline[c]	4	0.18299	2	0.9071	2	0.092507	adrenaline[c]	No
isoleucine[c]	12	0.18306	8	0.013551	4	0.98682	isoleucine[c]	No
1,2-diacylglycerol-LD-PE pool[c]	6	0.18451	1	0.98398	5	0.015835	1,2-diacylglycerol-LD-PE pool[c]; 1,2-diacylglycerol-LD-PS pool[c]	Yes
deoxycytidine[n]	3	0.18513	2	0.026818	1	0.97411	deoxycytidine[n]	No
15(S)-HPETE[c]	9	0.18519	5	0.27691	4	0.72466	15(S)-HPETE[c]	No
(S)-3-hydroxybutyryl-CoA[m]	4	0.1858	4	0.024839	0	0.97557	(S)-3-hydroxybutyryl-CoA[m]; (S)-3-hydroxy-2-methylbutyryl-CoA[m]; 3(S)-hydroxy-dihomo-gamma-linolenoyl-CoA[m]; 3(S)-hydroxy-(6Z,9Z,12Z)-octadecatrienoyl-CoA[m]; 3(S),12(R)-dihydroxy-5-oxo-eicosa-(8E,10E,14Z)-trienoyl-CoA[m]; 3(S),12(S)-dihydroxy-5-oxo-eicosa-(8E,10E,14Z)-trienoyl-CoA[m]; 20-CoA-20-oxo-18r-hydroxy-LTB4[m]; 3(S),5(S),12(R)-trihydroxy-eicosa-8-trans-6,14-cis-trienoyl-CoA[m]; 3-hydr…	No
ribose-1-phosphate[c]	3	0.18679	3	0.033759	0	0.96674	ribose-1-phosphate[c]	No
H+[r]	43	0.19057	24	0.44245	19	0.56032	H+[r]	No
1-alkyl-2-acylglycerol[c]	5	0.19217	0	0.98727	5	0.01255	1-alkyl-2-acylglycerol[c]	Yes
H2O[n]	33	0.19274	12	0.91555	21	0.084523	H2O[n]	No
NAD+[n]	4	0.19432	2	0.7573	2	0.24253	NAD+[n]	No
UMP[g]	6	0.1963	2	0.65766	4	0.34255	UMP[g]	No
Fe3+[s]	5	0.19637	2	0.3587	3	0.64263	Fe3+[s]	No
5-oxo-ETE[c]	3	0.19916	2	0.46234	1	0.53828	5-oxo-ETE[c]; 5-oxo-12-HETE[c]	No
10-formyl-THF[m]	4	0.19999	3	0.047919	1	0.9527	10-formyl-THF[m]	No
3alpha,7alpha-dihydroxy-5beta-cholestanate[m]	3	0.20292	3	0.029871	0	0.97059	3alpha,7alpha-dihydroxy-5beta-cholestanate[m]	No
Pi[n]	5	0.20393	2	0.89022	3	0.1094	Pi[n]	No
(2S,6R,10R)-trimethyl-hendecanoyl-CoA[p]	3	0.20405	1	0.81301	2	0.18661	(2S,6R,10R)-trimethyl-hendecanoyl-CoA[p]; 25(S)THCA-CoA[p]; 25(S)THCA-CoA[m]	No
glucose-6-phosphate[r]	6	0.20519	5	0.021573	1	0.97884	glucose-6-phosphate[r]	No
GM2[c]	8	0.2059	2	0.77601	6	0.2238	GM2[c]	No
L-lactate[c]	11	0.20601	9	0.068153	2	0.93295	L-lactate[c]	No
arachidonate[p]	6	0.20753	3	0.70225	3	0.29781	arachidonate[p]	No
2-lysolecithin pool[c]	24	0.21021	9	0.88441	15	0.1156	2-lysolecithin pool[c]; 1-acyl-PE pool[c]	No
aspartate[m]	4	0.21143	3	0.080176	1	0.92064	aspartate[m]	No
1,2-diacylglycerol-bile-PC pool[c]	4	0.21262	0	0.97899	4	0.020785	1,2-diacylglycerol-bile-PC pool[c]	Yes
PS-LD pool[c]	15	0.2127	8	0.54309	7	0.45841	PS-LD pool[c]	No
5alpha-cholesta-7,24-dien-3beta-ol[c]	3	0.21352	2	0.11382	1	0.88712	5alpha-cholesta-7,24-dien-3beta-ol[c]; lathosterol[c]	No
cys-gly[c]	4	0.21364	1	0.97211	3	0.027626	cys-gly[c]; cys-gly[s]	No
(2E,4Z,7Z,10Z)-hexadecatetraenoyl-CoA[m]	6	0.21414	2	0.22622	4	0.77501	(2E,4Z,7Z,10Z)-hexadecatetraenoyl-CoA[m]; 2-trans-4-cis-decadienoyl-CoA[m]	No
K+[s]	5	0.2181	0	0.98472	5	0.015076	K+[s]	Yes
GSSG[c]	18	0.22006	9	0.34101	9	0.66098	GSSG[c]	No
PRPP[c]	8	0.22126	7	0.0087165	1	0.99159	PRPP[c]	No
histidine[c]	15	0.22138	10	0.019944	5	0.98069	histidine[c]	No
5(S)-HETE[c]	11	0.22141	7	0.12242	4	0.87906	5(S)-HETE[c]	No
K+[c]	6	0.22149	0	0.98929	6	0.010564	K+[c]	Yes
H2O2[m]	43	0.22273	27	0.010401	16	0.99	H2O2[m]	No
tyrosine[c]	16	0.22321	10	0.014969	6	0.98549	tyrosine[c]	No
(3Z,7Z,10Z)-hexadecatrienoyl-CoA[m]	4	0.22329	3	0.18516	1	0.81592	(3Z,7Z,10Z)-hexadecatrienoyl-CoA[m]; trans-3-cis-8,11,14-eicosatetraenoyl-CoA[p]; (3Z,7Z,10Z)-hexadecatrienoyl-CoA[p]; 18-COOH-(15E)-dinor-LTE4-CoA[p]; trans-3-decenoyl-CoA[p]; trans-3-decenoyl-CoA[m]	No
AMP[m]	42	0.22649	30	0.0042212	12	0.99597	AMP[m]	No
cholate[c]	3	0.22996	2	0.28449	1	0.71651	cholate[c]	No
1-organyl-2-lyso-sn-glycero-3-phosphocholine[c]	13	0.23285	4	0.96706	9	0.032736	1-organyl-2-lyso-sn-glycero-3-phosphocholine[c]	No
5-oxo-12(R)-hydroxy-eicosa-(2E,8E,10E,14Z)-tetraenoyl-CoA[m]	4	0.23315	2	0.6691	2	0.33098	5-oxo-12(R)-hydroxy-eicosa-(2E,8E,10E,14Z)-tetraenoyl-CoA[m]; 5-oxo-12(S)-hydroxy-eicosa-(2E,8E,10E,14Z)-tetraenoyl-CoA[m]; (18E)-20-oxo-20-CoA-LTB4[m]; 5(S),12(R)-dihydroxy-eicosa-2,8-trans-6,14-cis-tetraenoyl-CoA[m]	No
n2m2masn[g]	4	0.23418	1	0.99041	3	0.0094565	n2m2masn[g]	Yes
glutamate[m]	14	0.23463	12	0.023714	2	0.97687	glutamate[m]	No
procollagen-L-lysine[c]	3	0.23528	0	0.96458	3	0.035099	procollagen-L-lysine[c]; L-hydroxylysine[c]	No
tRNA(pro)[c]	3	0.23729	2	0.48273	1	0.51783	tRNA(pro)[c]; L-prolyl-tRNA(pro)[c]	No
CMP-N-acetylneuraminate[c]	10	0.23796	5	0.63006	5	0.3705	CMP-N-acetylneuraminate[c]	No
Pi[r]	15	0.24093	7	0.19553	8	0.80668	Pi[r]	No
2-arachidonoylglycerol[c]	3	0.24093	1	0.80308	2	0.19657	2-arachidonoylglycerol[c]	No
homoserine[s]	4	0.24344	3	0.10051	1	0.90039	homoserine[s]; homoserine[c]	No
4-aminobutyrate[c]	3	0.24393	2	0.085743	1	0.91509	4-aminobutyrate[c]	No
cholesterol[g]	3	0.24406	1	0.76747	2	0.23225	cholesterol[g]	No
selenide[c]	6	0.249	4	0.17032	2	0.83087	selenide[c]	No
PAP[c]	16	0.24954	6	0.78344	10	0.2168	PAP[c]	No
tRNA(phe)[c]	4	0.25002	3	0.28606	1	0.71499	tRNA(phe)[c]; L-phenylalanyl-tRNA(phe)[c]	No
3alpha,7alpha-dihydroxy-5beta-cholestanate[c]	8	0.25029	6	0.10836	2	0.89314	3alpha,7alpha-dihydroxy-5beta-cholestanate[c]	No
glycolate[c]	5	0.25188	5	0.02201	0	0.97848	glycolate[c]	No
trans-3-cis-8,11,14-eicosatetraenoyl-CoA[m]	5	0.25215	4	0.13631	1	0.86503	trans-3-cis-8,11,14-eicosatetraenoyl-CoA[m]	No
(4Z,7Z,10Z)-hexadecatrienoyl-CoA[m]	7	0.25305	4	0.041543	3	0.95937	(4Z,7Z,10Z)-hexadecatrienoyl-CoA[m]; cis,cis-palmito-7,10-dienoyl-CoA[m]; cis,cis-myristo-5,8-dienoyl-CoA[m]; 4-cis-decenoyl-CoA[m]	No
L-erythro-4-hydroxyglutamate[m]	3	0.25325	3	0.051357	0	0.94929	L-erythro-4-hydroxyglutamate[m]	No
beta-alanine[c]	6	0.25338	4	0.29517	2	0.70602	beta-alanine[c]	No
1,2-diacylglycerol-LD-PC pool[c]	6	0.25406	1	0.97655	5	0.023212	1,2-diacylglycerol-LD-PC pool[c]	Yes
glutamine[c]	26	0.25615	15	0.040562	11	0.96054	glutamine[c]	No
urate[c]	3	0.25726	3	0.031022	0	0.96945	urate[c]; urate[s]	No
2-oxobutyrate[c]	8	0.25728	6	0.21235	2	0.78944	2-oxobutyrate[c]	No
(13E)-tetranor-16-oxo-16-CoA-LTE4[p]	4	0.25728	2	0.6864	2	0.31362	(13E)-tetranor-16-oxo-16-CoA-LTE4[p]	No
ethanolamine[c]	8	0.25774	2	0.9456	6	0.053923	ethanolamine[c]	No
insulin-(SS)[c]	6	0.25776	3	0.6598	3	0.3404	insulin-(SS)[c]; Insulin-(SH)2[c]	No
(2E)-octenoyl-CoA[m]	4	0.2594	3	0.06164	1	0.93908	(2E)-octenoyl-CoA[m]; (2E)-undecenoyl-CoA[m]; (2E)-nonenoyl-CoA[m]; (2E)-heptenoyl-CoA[m]	No
hypothiocyanite[c]	5	0.26015	3	0.2086	2	0.79288	hypothiocyanite[c]	No
5(S)-HPETE[c]	7	0.26112	5	0.069539	2	0.93169	5(S)-HPETE[c]	No
11-carboxy-alpha-tocotrienol[m]	25	0.26144	18	0.036026	7	0.96476	11-carboxy-alpha-tocotrienol[m]; 9-carboxy-alpha-tocotrienol[m]; 7-carboxy-alpha-tocotrienol[m]; 5-carboxy-alpha-chromanol[m]; 11-carboxy-gamma-tocotrienol[m]; 9-carboxy-gamma-tocotrienol[m]; 7-carboxy-gamma-tocotrienol[m]; 5-carboxy-gamma-chromanol[m]	No
DNA[c]	30	0.26291	22	0.017575	8	0.98299	DNA[c]	No
4-methyl-2-oxopentanoate[c]	13	0.26486	6	0.41088	7	0.59045	4-methyl-2-oxopentanoate[c]	No
OAA[c]	3	0.26558	3	0.05316	0	0.9475	OAA[c]	No
tRNA(met)[c]	3	0.26835	2	0.40268	1	0.59809	tRNA(met)[c]	No
UDP-glucose[g]	3	0.26843	1	0.95033	2	0.049295	UDP-glucose[g]	No
3-hydroxyisobutyrate[m]	4	0.2693	2	0.28529	2	0.71577	3-hydroxyisobutyrate[m]	No
NAD+[c]	111	0.27183	65	0.011381	46	0.98915	NAD+[c]	No
sorbitol-3-phosphate[c]	4	0.27232	2	0.29534	2	0.7057	sorbitol-3-phosphate[c]; fructose-3-phosphate[c]; D-mannose-1,6-bisphosphate[c]; 1-deoxy-1-(N6-lysino)-D-fructose[c]; fructoselysine-3-phosphate[c]; fructoseglycine-ketone-3-phosphate[c]; fructoseglycine[c]	No
homocysteine[c]	7	0.27354	3	0.91918	4	0.080285	homocysteine[c]	No
omega-COOH-tetranor-LTE3-CoA[p]	4	0.27377	2	0.68223	2	0.3178	omega-COOH-tetranor-LTE3-CoA[p]	No
lanosterol[c]	3	0.27668	3	0.057869	0	0.94282	lanosterol[c]	No
carnosine[c]	6	0.27693	4	0.041259	2	0.95937	carnosine[c]	No
dolichyl-diphosphate[r]	8	0.27704	6	0.062711	2	0.93844	dolichyl-diphosphate[r]	No
histamine[c]	4	0.27773	1	0.97196	3	0.027781	histamine[c]	No
SAM[m]	3	0.27886	3	0.058572	0	0.94212	SAM[m]; SAH[m]	No
(24R,25R)3alpha,7alpha,12alpha,24-tetrahydroxy-5beta-cholestanoyl-CoA[m]	4	0.28032	4	0.039367	0	0.96119	(24R,25R)3alpha,7alpha,12alpha,24-tetrahydroxy-5beta-cholestanoyl-CoA[m]	No
formate[m]	4	0.2806	3	0.069795	1	0.93097	formate[m]	No
palmitate[p]	6	0.28216	3	0.66382	3	0.33636	palmitate[p]	No
methionine[c]	20	0.28225	13	0.057434	7	0.94356	methionine[c]	No
1,2-diacylglycerol-LD-SM pool[c]	4	0.28276	1	0.9406	3	0.059045	1,2-diacylglycerol-LD-SM pool[c]	No
beta-D-glucose-6-phosphate[c]	5	0.28971	2	0.20632	3	0.79516	beta-D-glucose-6-phosphate[c]	No
(5Z)-dodecenoyl-CoA[m]	6	0.29012	6	0.017106	0	0.98324	(5Z)-dodecenoyl-CoA[m]; (3Z)-dodecenoyl-CoA[m]; cis,cis-3,6-dodecadienoyl-CoA[m]	No
sn-glycerol-3-phosphate[c]	6	0.29043	4	0.51908	2	0.48158	sn-glycerol-3-phosphate[c]	No
octanoyl-CoA[p]	4	0.29351	1	0.95304	3	0.046632	octanoyl-CoA[p]	No
arginine[c]	15	0.29385	12	0.012536	3	0.98791	arginine[c]	No
5-pp-inspP5[c]	7	0.29403	3	0.77196	4	0.22783	5-pp-inspP5[c]	No
citrulline[c]	7	0.29606	4	0.32102	3	0.68067	citrulline[c]	No
3-sulfopyruvate[c]	3	0.29788	3	0.060693	0	0.94001	3-sulfopyruvate[c]	No
NADP+[r]	27	0.29894	15	0.29228	12	0.71005	NADP+[r]; NADPH[r]	No
H2O[g]	30	0.30023	5	0.99682	25	0.0031267	H2O[g]	Yes
3alpha,7alpha,12alpha-trihydroxy-5beta-cholest-24-enoyl-CoA[m]	3	0.30211	1	0.86197	2	0.13759	3alpha,7alpha,12alpha-trihydroxy-5beta-cholest-24-enoyl-CoA[m]; 3alpha,7alpha,12alpha-trihydroxy-5beta-cholest-24-enoyl-CoA[p]	No
lactose[g]	3	0.30218	1	0.43843	2	0.56225	lactose[g]	No
chondroitin sulfate E (GalNAc4,6diS-GlcA), precursor 3[g]	4	0.30369	1	0.70818	3	0.29178	chondroitin sulfate E (GalNAc4,6diS-GlcA), precursor 3[g]; chondroitin sulfate A (GalNAc4S-GlcA) and B (IdoA2S-GalNAc4S), precursor 2[g]; chondroitin sulfate C (GalNAc6S-GlcA), precursor 2[g]; chondroitin sulfate D (GlcNAc6S-GlcA2S), precursor 3[g]	No
[protein]-L-asparagine[r]	7	0.30391	5	0.10083	2	0.90064	[protein]-L-asparagine[r]	No
GSSG[s]	10	0.30414	6	0.080657	4	0.92043	GSSG[s]	No
AKG[m]	22	0.30446	17	0.019443	5	0.98107	AKG[m]	No
glycine[s]	15	0.30479	7	0.56438	8	0.43702	glycine[s]	No
UMP[c]	20	0.30505	10	0.63502	10	0.36587	UMP[c]	No
2-acetyl-1-alkyl-sn-glycero-3-phosphocholine[c]	8	0.30732	3	0.8369	5	0.16271	2-acetyl-1-alkyl-sn-glycero-3-phosphocholine[c]	No
N-acetylglucosamine[c]	4	0.30838	2	0.51967	2	0.48085	N-acetylglucosamine[c]	No
hexanoyl-CoA[m]	4	0.30905	3	0.038765	1	0.96178	hexanoyl-CoA[m]; pentanoyl-CoA[m]	No
(R)-S-lactoylglutathione[c]	6	0.31153	3	0.2148	3	0.78643	(R)-S-lactoylglutathione[c]	No
3-sulfinoalanine[m]	3	0.31194	2	0.17356	1	0.82749	3-sulfinoalanine[m]	No
arachidonyl-CoA[p]	11	0.31261	3	0.84503	8	0.1549	arachidonyl-CoA[p]	No
NH4+[s]	4	0.31323	0	0.96428	4	0.035431	NH4+[s]	No
3-methyl-2-oxobutyrate[m]	3	0.31353	2	0.16476	1	0.83628	3-methyl-2-oxobutyrate[m]; 2-oxo-3-methylvalerate[m]; 4-methyl-2-oxopentanoate[m]	No
cysteine[c]	31	0.31472	17	0.26605	14	0.73656	cysteine[c]	No
3,4-dihydroxymandelaldehyde[c]	3	0.31635	2	0.25353	1	0.74751	3,4-dihydroxymandelaldehyde[c]	No
phenylalanine[c]	20	0.3195	14	0.02261	6	0.97793	phenylalanine[c]	No
PE-PS-LD pool[c]	3	0.32361	1	0.83807	2	0.16152	PE-PS-LD pool[c]	No
CO2[s]	7	0.32391	6	0.094514	1	0.90691	CO2[s]	No
N1-acetylspermine[c]	4	0.32469	2	0.90444	2	0.095163	N1-acetylspermine[c]; N1-acetylspermine[p]; N1-acetylspermidine[c]; N1-acetylspermidine[p]; spermidine[p]	No
UDP-N-acetyl-D-galactosamine[c]	5	0.32503	3	0.08425	2	0.91685	UDP-N-acetyl-D-galactosamine[c]	No
PC-LD pool[r]	9	0.326	1	0.99309	8	0.0067984	PC-LD pool[r]	Yes
de-Fuc form of PA6[l]	3	0.32649	0	0.94205	3	0.057555	de-Fuc form of PA6[l]; keratan sulfate I, degradation product 1[l]	No
sphinganine-1-phosphate[c]	4	0.32816	0	0.96329	4	0.036415	sphinganine-1-phosphate[c]; sphingosine-1-phosphate[c]	No
mannose-6-phosphate[c]	7	0.33141	6	0.031718	1	0.96905	mannose-6-phosphate[c]	No
arginine[s]	6	0.33177	5	0.042624	1	0.95801	arginine[s]	No
ADP[r]	6	0.33299	3	0.90187	3	0.097755	ADP[r]	No
mannose[c]	4	0.3332	3	0.08011	1	0.92071	mannose[c]	No
glucono-1,5-lactone-6-phosphate[r]	3	0.33345	2	0.16321	1	0.83782	glucono-1,5-lactone-6-phosphate[r]; glucono-1,5-lactone-6-phosphate[c]	No
O2-[c]	3	0.33379	2	0.261	1	0.74003	O2-[c]	No
fn2m2masn[g]	5	0.33509	1	0.98555	4	0.014257	fn2m2masn[g]	Yes
ribose-5-phosphate[c]	11	0.33632	8	0.0061363	3	0.99407	ribose-5-phosphate[c]	No
leukotriene B4[m]	4	0.33817	2	0.54193	2	0.45853	leukotriene B4[m]	No
4-oxo-9-cis-retinoate[c]	13	0.33847	5	0.86177	8	0.13812	4-oxo-9-cis-retinoate[c]	No
succinate[c]	12	0.33952	3	0.98334	9	0.016454	succinate[c]	Yes
5-pp-inspP5[n]	4	0.34149	2	0.74281	2	0.25705	5-pp-inspP5[n]; myo-inositol-hexakisphosphate[n]; 1D-myo-inositol-bisdiphosphate-tetrakisphosphate[c]; 1D-myo-inositol-bisdiphosphate-tetrakisphosphate[n]	No
2-deoxy-D-ribose-5-phosphate[c]	4	0.34158	3	0.048193	1	0.95243	2-deoxy-D-ribose-5-phosphate[c]	No
2-methyl-3-oxopropanoate[m]	8	0.34267	5	0.19262	3	0.80915	2-methyl-3-oxopropanoate[m]	No
mgacpail heparan sulfate[r]	4	0.34378	0	0.96141	4	0.038289	mgacpail heparan sulfate[r]	No
diphospho-myo-inositol-polyphosphate[c]	3	0.34518	1	0.66769	2	0.3323	diphospho-myo-inositol-polyphosphate[c]; myo-inositol-polyphosphate[c]	No
2-trans-cis,cis,cis,cis-4,8,11,14-eicosapentaenoyl-CoA[m]	8	0.34562	4	0.15901	4	0.84269	2-trans-cis,cis,cis,cis-4,8,11,14-eicosapentaenoyl-CoA[m]	No
3alpha,7alpha,12alpha-trihydroxy-5beta-24-oxocholestanoyl-CoA[m]	5	0.3472	4	0.14201	1	0.85936	3alpha,7alpha,12alpha-trihydroxy-5beta-24-oxocholestanoyl-CoA[m]	No
4-methyl-pentanoyl-CoA[m]	5	0.3473	3	0.092682	2	0.90847	4-methyl-pentanoyl-CoA[m]	No
histidine[s]	10	0.34898	6	0.14102	4	0.86037	histidine[s]	No
[protein]-L-cysteine[c]	5	0.3495	2	0.72412	3	0.27596	[protein]-L-cysteine[c]	No
20-oxo-LTB4[c]	6	0.35053	4	0.25472	2	0.7465	20-oxo-LTB4[c]; 20-oxo-LTB4[m]; 20-oxo-LTB4[r]; 20-oxo-LTE4[p]; 3alpha,7alpha-dihydroxy-5beta-cholestan-26-al[c]	No
TAG-LD pool[c]	14	0.35079	8	0.27226	6	0.72968	TAG-LD pool[c]	No
hexadecanol[p]	4	0.35299	1	0.8646	3	0.13503	hexadecanol[p]	No
PPi[c]	337	0.35407	178	0.28096	159	0.72243	PPi[c]	No
taurochenodeoxycholate[c]	3	0.35673	2	0.21112	1	0.78994	taurochenodeoxycholate[c]; taurochenodeoxycholate[s]	No
leukotriene B4[c]	7	0.35701	5	0.17153	2	0.83022	leukotriene B4[c]	No
9,10-epoxy-(6Z,12Z)-octadecadienoic acid[c]	21	0.35837	15	0.064482	6	0.9368	9,10-epoxy-(6Z,12Z)-octadecadienoic acid[c]; 7,8-epoxy-(4Z,10Z)-hexadecadienoic acid[c]; 5,6-epoxy-(8Z)-tetradecenoic acid[c]; 12,13-epoxy-(6Z,9Z)-octadecadienoic acid[c]; 10,11-epoxy-(4Z,7Z)-hexadecadienoic acid[c]; 8,9-epoxy-(5Z)-tetradecenoic acid[c]; 13-carboxy-alpha-tocotrienol[m]; 3-carboxy-alpha-chromanol[m]; gamma-carboxyethyl-hydroxychroman[m]; 11-carboxy-gamma-chromanol[m]; 9-carboxy-ga…	No
estrone 3-sulfate[c]	3	0.35915	1	0.85753	2	0.14204	estrone 3-sulfate[c]	No
PC-LD pool[g]	4	0.36118	0	0.97433	4	0.025421	PC-LD pool[g]	Yes
tRNA(thr)[c]	4	0.36259	2	0.57048	2	0.4299	tRNA(thr)[c]; L-threonyl-tRNA(thr)[c]	No
fumarate[m]	7	0.36316	6	0.025363	1	0.9753	fumarate[m]	No
CMP-N-acetylneuraminate[g]	10	0.3634	5	0.52711	5	0.47384	CMP-N-acetylneuraminate[g]; CMP[g]	No
Pi[s]	27	0.36387	14	0.20617	13	0.79604	Pi[s]	No
GDP[s]	13	0.36405	8	0.11427	5	0.88696	GDP[s]; GTP[s]	No
11,12-EET[c]	22	0.36425	15	0.082802	7	0.91854	11,12-EET[c]; 14,15-EET[c]	No
5-hydroxyindoleacetaldehyde[c]	7	0.36478	5	0.19202	2	0.80976	5-hydroxyindoleacetaldehyde[c]	No
prostaglandin H2[r]	4	0.36583	2	0.87636	2	0.12326	prostaglandin H2[r]	No
acetaldehyde[c]	5	0.36646	4	0.12513	1	0.87618	acetaldehyde[c]	No
emem2gacpail heparan sulfate[r]	3	0.3667	0	0.936	3	0.063586	emem2gacpail heparan sulfate[r]	No
GSH[s]	11	0.3672	7	0.069942	4	0.93118	GSH[s]	No
creatine[c]	3	0.36857	2	0.27536	1	0.72565	creatine[c]	No
DNA-5-methylcytosine[c]	4	0.36955	1	0.85994	3	0.13969	DNA-5-methylcytosine[c]; DNA[n]; DNA-5-methylcytosine[n]; se-adenosylselenomethionine[n]; se-adenosyl-L-selenohomocysteine[n]	No
PPi[n]	8	0.3712	4	0.7279	4	0.27211	PPi[n]	No
H2O[c]	570	0.37251	266	0.99637	304	0.0037987	H2O[c]	Yes
leucine[s]	12	0.37545	6	0.28492	6	0.71672	leucine[s]; phenylalanine[s]	No
glycogenin G4G4[c]	3	0.37612	1	0.6423	2	0.35777	glycogenin G4G4[c]; glycogenin G7[c]	No
m2gacpail heparan sulfate[r]	3	0.37708	0	0.93208	3	0.0675	m2gacpail heparan sulfate[r]; memgacpail heparan sulfate[r]	No
arachidonate[r]	9	0.37809	5	0.87262	4	0.12708	arachidonate[r]	No
tyrosine[s]	9	0.38001	5	0.10123	4	0.90002	tyrosine[s]; tryptophan[s]; valine[s]; isoleucine[s]	No
myo-inositol-hexakisphosphate[c]	8	0.38105	4	0.72171	4	0.27833	myo-inositol-hexakisphosphate[c]	No
CoA[p]	24	0.38173	12	0.82622	12	0.17405	CoA[p]	No
alpha-D-galactose-1-phosphate[c]	3	0.38371	2	0.048929	1	0.9517	alpha-D-galactose-1-phosphate[c]; galactose-1-phosphate[c]	No
isocitrate[c]	6	0.38503	3	0.65475	3	0.34547	isocitrate[c]	No
glycogenin[c]	3	0.38543	2	0.18066	1	0.82039	glycogenin[c]	No
cGMP[n]	14	0.38685	3	0.9479	11	0.05191	cGMP[n]; GMP[n]; cGMP[g]; cAMP[g]; AMP[g]	No
maltose[s]	4	0.38699	1	0.94011	3	0.059529	maltose[s]	No
[protein]-N-ubiquityllysine[c]	151	0.38763	47	1	104	2.1836e-08	[protein]-N-ubiquityllysine[c]	No
thiocyanate[c]	6	0.38818	3	0.26914	3	0.73207	thiocyanate[c]	No
linoleoyl-CoA[p]	7	0.38954	1	0.84962	6	0.14992	linoleoyl-CoA[p]; (13Z)-eicosenoyl-CoA[p]	No
cysteine[s]	15	0.38955	8	0.29292	7	0.70936	cysteine[s]	No
acetyl-CoA[p]	8	0.39104	4	0.6166	4	0.38393	acetyl-CoA[p]	No
(alpha-D-Glucosyl)3-(alpha-D-mannosyl)8-beta-D-mannosyl-diacetylchitobiosyl-L-asparagine (protein)[r]	8	0.39448	5	0.13632	3	0.86531	(alpha-D-Glucosyl)3-(alpha-D-mannosyl)8-beta-D-mannosyl-diacetylchitobiosyl-L-asparagine (protein)[r]	No
beta-carboline[c]	64	0.39545	39	0.001123	25	0.99895	beta-carboline[c]; harman[c]; (R)-1,2-dimethyl-5,6-dihydroxy-tetrahydroisoquinoline[c]	Yes
chenodeoxycholoyl-CoA[c]	3	0.39672	2	0.40414	1	0.59663	chenodeoxycholoyl-CoA[c]	No
Fe2+[s]	5	0.39832	3	0.11693	2	0.88435	Fe2+[s]	No
riboflavin[c]	4	0.39976	1	0.9434	3	0.056248	riboflavin[c]	No
trans,trans,cis-geranyl-geranyl-pp[c]	3	0.40058	2	0.19555	1	0.80551	trans,trans,cis-geranyl-geranyl-pp[c]	No
L-methionyl-tRNA(met)[c]	4	0.40186	3	0.35801	1	0.64293	L-methionyl-tRNA(met)[c]	No
glutamine[s]	13	0.40205	7	0.16591	6	0.8355	glutamine[s]	No
gamma-linolenoyl-CoA[p]	3	0.40266	1	0.89128	2	0.10827	gamma-linolenoyl-CoA[p]; (4Z,7Z,10Z)-hexadecatrienoyl-CoA[p]; docosanoyl-CoA[p]; eicosanoyl-CoA[p]; stearoyl-CoA[p]; myristoyl-CoA[p]; lauroyl-CoA[p]; decanoyl-CoA[p]; hexanoyl-CoA[p]; butyryl-CoA[p]; (13Z)-docosenoyl-CoA[p]; (11Z)-eicosenoyl-CoA[p]; oleoyl-CoA[p]; 7-hexadecenoyl-CoA[p]; 5-tetradecenoyl-CoA[p]; palmitoleoyl-CoA[p]; (7Z)-tetradecenoyl-CoA[p]; 4,8,12-trimethyltridecanoyl-CoA[p]; ci…	No
tRNA-guanine[c]	6	0.40298	4	0.036376	2	0.9642	tRNA-guanine[c]	No
palmitoyl-CoA[p]	15	0.40332	5	0.86405	10	0.13583	palmitoyl-CoA[p]	No
acetylcarnosine[c]	5	0.40336	3	0.091619	2	0.90953	acetylcarnosine[c]	No
6-phospho-D-gluconate[r]	3	0.40447	2	0.19914	1	0.80192	6-phospho-D-gluconate[r]	No
GSSG[m]	11	0.40897	6	0.097577	5	0.90376	GSSG[m]	No
threonine[c]	18	0.40898	9	0.25607	9	0.74595	threonine[c]	No
glutamate[s]	3	0.40966	2	0.40035	1	0.60044	glutamate[s]	No
2-lysolecithin pool[r]	5	0.41004	1	0.9343	4	0.065315	2-lysolecithin pool[r]; fatty acid-LD-PC pool[r]; PC-LD pool[l]; 2-lysolecithin pool[l]; fatty acid-LD-PC pool[l]	No
S-acetyldihydrolipoamide[m]	3	0.41018	3	0.094201	0	0.90667	S-acetyldihydrolipoamide[m]	No
glucosyl-(alpha-D-mannosyl)7-beta-D-mannosyl-diacetylchitobiosyl-L-asparagine, isoform B (protein)[r]	4	0.41155	0	0.96142	4	0.03828	glucosyl-(alpha-D-mannosyl)7-beta-D-mannosyl-diacetylchitobiosyl-L-asparagine, isoform B (protein)[r]; mannose[r]; glucosyl-(alpha-D-mannosyl)7-beta-D-mannosyl-diacetylchitobiosyl-L-asparagine, isoform C (protein)[r]; glucosyl-(alpha-D-mannosyl)6-beta-D-mannosyl-diacetylchitobiosyl-L-asparagine (protein)[r]; (alpha-D-mannosyl)8-beta-D-mannosyl-diacetylchitobiosyl-L-asparagine (protein)[r]; (alpha…	No
trans,cis,cis-2,7,10-hexadecatrienoyl-CoA[p]	4	0.41228	2	0.76783	2	0.23197	trans,cis,cis-2,7,10-hexadecatrienoyl-CoA[p]; (2E)-dodecenoyl-CoA[p]; (2E)-decenoyl-CoA[p]	No
ceramide-1P pool[c]	3	0.41273	1	0.87304	2	0.12651	ceramide-1P pool[c]	No
omega-COOH-dinor-LTE4-CoA[p]	5	0.41536	3	0.62977	2	0.37066	omega-COOH-dinor-LTE4-CoA[p]	No
5-oxo-6-trans-LTB4[c]	3	0.41565	2	0.29463	1	0.70636	5-oxo-6-trans-LTB4[c]; 5-oxo-6-trans-LTB4[m]; 5-oxo-6-trans-LTB4[p]; 5-oxo-(6E)-12-epi-LTB4[c]; 5-oxo-(6E)-12-epi-LTB4[m]; 5-oxo-(6E)-12-epi-LTB4[p]	No
(Glc)3 (GlcNAc)2 (Man)9 (PP-Dol)1[r]	8	0.41672	5	0.13028	3	0.87133	(Glc)3 (GlcNAc)2 (Man)9 (PP-Dol)1[r]	No
lysine[s]	8	0.41836	5	0.14143	3	0.86022	lysine[s]	No
methanol[c]	6	0.41886	4	0.20637	2	0.79485	methanol[c]	No
glycerate[c]	5	0.41914	4	0.17987	1	0.82158	glycerate[c]	No
succinyl-CoA[m]	12	0.41967	8	0.24994	4	0.75172	succinyl-CoA[m]	No
fatty acid-LD-TG2 pool[c]	7	0.42137	2	0.94152	5	0.057977	fatty acid-LD-TG2 pool[c]	No
phosphatidate-LD-PC pool[c]	13	0.42247	4	0.94187	9	0.057907	phosphatidate-LD-PC pool[c]; phosphatidate-LD-PE pool[c]; phosphatidate-LD-PS pool[c]	No
(2E)-decenoyl-CoA[m]	6	0.42256	5	0.053072	1	0.94765	(2E)-decenoyl-CoA[m]	No
retinal[c]	7	0.42264	3	0.25531	4	0.74648	retinal[c]; retinal[r]	No
ATP[c]	782	0.42265	351	0.99957	431	0.00035958	ATP[c]	Yes
malate[c]	6	0.42492	3	0.31386	3	0.68731	malate[c]	No
1-acylglycerol-3P-LD-PC pool[c]	9	0.42517	5	0.1863	4	0.81524	1-acylglycerol-3P-LD-PC pool[c]; 1-acylglycerol-3P-LD-PE pool[c]; 1-acylglycerol-3P-LD-PS pool[c]; 1-acylglycerol-3P-LD-PI pool[c]; 1-acylglycerol-3P-LD-SM pool[c]	No
salsolinol[c]	65	0.42728	40	0.0010836	25	0.99898	salsolinol[c]	Yes
chondroitin sulfate A (GalNAc4S-GlcA), degradation product 3[l]	3	0.42764	1	0.67473	2	0.32524	chondroitin sulfate A (GalNAc4S-GlcA), degradation product 3[l]	No
asparagine[s]	14	0.42829	7	0.22066	7	0.78124	asparagine[s]; threonine[s]	No
propanoyl-CoA[c]	11	0.42858	4	0.54487	7	0.45627	propanoyl-CoA[c]	No
thiamin-PPP[c]	3	0.43064	1	0.60755	2	0.39263	thiamin-PPP[c]	No
PC-LD pool[c]	32	0.43192	10	0.96689	22	0.033038	PC-LD pool[c]	No
tRNA(ala)[c]	3	0.43318	2	0.54655	1	0.45381	tRNA(ala)[c]; L-alanyl-tRNA(ala)[c]	No
glycerol[m]	3	0.43453	2	0.31844	1	0.68252	glycerol[m]	No
O2[n]	5	0.43519	4	0.28007	1	0.7214	O2[n]	No
1-phosphatidyl-1D-myo-inositol-3,4-bisphosphate[c]	25	0.43534	9	0.89253	16	0.10747	1-phosphatidyl-1D-myo-inositol-3,4-bisphosphate[c]	No
L-glutamate 5-semialdehyde[m]	3	0.43674	3	0.096169	0	0.90471	L-glutamate 5-semialdehyde[m]	No
galactose[s]	8	0.43827	4	0.35368	4	0.64793	galactose[s]	No
leukotriene A4[c]	5	0.44098	4	0.263	1	0.73848	leukotriene A4[c]	No
(6Z,9Z,12Z,15Z,18Z,21Z)-tetracosahexaenoyl-CoA[p]	3	0.44138	0	0.92905	3	0.070528	(6Z,9Z,12Z,15Z,18Z,21Z)-tetracosahexaenoyl-CoA[p]; (6Z,9Z,12Z,15Z,18Z)-tetracosapentaenoyl-CoA[p]; hexacosanoyl-CoA[p]; hexacosenoyl-CoA[p]	No
glyceraldehyde[m]	7	0.44301	5	0.22739	2	0.77441	glyceraldehyde[m]	No
cholesterol[s]	3	0.44399	1	0.27025	2	0.73077	cholesterol[s]	No
4-hydroxy-17beta-estradiol[c]	3	0.44452	3	0.079897	0	0.92091	4-hydroxy-17beta-estradiol[c]; 4-hydroxyestrone[c]; 2-hydroxyestrone[c]; 2-hydroxyestrone[r]	No
Pi[c]	245	0.44554	113	0.70512	132	0.2976	Pi[c]	No
zymosterol[c]	3	0.44572	3	0.067913	0	0.93284	zymosterol[c]; cholestenol[c]	No
retinol[c]	15	0.44972	6	0.57296	9	0.4284	retinol[c]	No
histone-N6-acetyl-L-lysine[c]	17	0.45168	6	0.86039	11	0.13958	histone-N6-acetyl-L-lysine[c]; histone-L-lysine[c]	No
choloyl-CoA[c]	7	0.45268	3	0.29474	4	0.707	choloyl-CoA[c]	No
FMN[c]	7	0.45386	2	0.89516	5	0.1043	FMN[c]	No
fructose[s]	3	0.45423	0	0.91804	3	0.081518	fructose[s]	No
(9E)-tetradecenoyl-CoA[m]	13	0.45456	9	0.013279	4	0.98704	(9E)-tetradecenoyl-CoA[m]; (13Z)-octadecenoyl-CoA[m]; (9E)-octadecenoyl-CoA[m]; (7Z)-octadecenoyl-CoA[m]; (6Z,9Z)-octadecadienoyl-CoA[m]; 9-eicosenoyl-CoA[m]; (8Z,11Z)-eicosadienoyl-CoA[m]; (5Z,8Z,11Z)-eicosatrienoyl-CoA[m]; (11Z)-docosenoyl-CoA[m]; linolenoyl-CoA[m]; (6Z,9Z,12Z,15Z)-octadecatetraenoyl-CoA[m]; (8Z,11Z,14Z,17Z)-eicosatetraenoyl-CoA[m]; (5Z,8Z,11Z,14Z,17Z)-eicosapentaenoyl-CoA[m]; …	No
nm2masn[g]	3	0.45463	0	0.92399	3	0.075583	nm2masn[g]	No
glucosylceramide pool[s]	3	0.45583	0	0.91147	3	0.088086	glucosylceramide pool[s]	No
methionine[s]	12	0.45585	6	0.24986	6	0.7518	methionine[s]	No
(7Z)-octadecenoyl-CoA[c]	11	0.45647	5	0.82198	6	0.17803	(7Z)-octadecenoyl-CoA[c]	No
20-OH-LTB4[c]	3	0.45683	1	0.47225	2	0.52834	20-OH-LTB4[c]; 20-OH-LTB4[m]; 20-OH-LTB4[r]	No
NADH[r]	16	0.4582	9	0.37243	7	0.62952	NADH[r]; NAD+[r]	No
tyramine[c]	4	0.45831	3	0.70612	1	0.29385	tyramine[c]	No
chenodiol[c]	4	0.45934	2	0.53361	2	0.46687	chenodiol[c]	No
peptidylproline-(omega=0)[c]	29	0.45934	17	0.10477	12	0.89726	peptidylproline-(omega=0)[c]; peptidylproline-(omega=180)[c]	No
choloyl-CoA[m]	4	0.45945	3	0.27112	1	0.72994	choloyl-CoA[m]	No
2-hydroxyestradiol-17beta[c]	4	0.46238	3	0.1943	1	0.80678	2-hydroxyestradiol-17beta[c]	No
[protein]-L-lysine[c]	180	0.46257	55	1	125	1.263e-09	[protein]-L-lysine[c]	No
fatty acid-LD-TG1 pool[c]	12	0.46319	6	0.33187	6	0.66972	fatty acid-LD-TG1 pool[c]	No
3-oxo-11-cis-eicosenoyl-CoA[c]	6	0.46368	3	0.70594	3	0.29411	3-oxo-11-cis-eicosenoyl-CoA[c]; 3-oxo-13cis-docosenoyl-CoA[c]; 3-oxo-cis-15-tetracosaenoyl-CoA[c]; 3-oxo-hexacosenoyl-CoA[c]; 3-oxo-13-cis-eicosenoyl-CoA[c]; 3-oxo-9-cis-eicosenoyl-CoA[c]; 3-oxo-11cis-docosenoyl-CoA[c]; 3-oxo-eicosadienoyl-CoA[c]; 3-oxooctadecanoyl-CoA[c]; 3-oxoeicosanoyl-CoA[c]; 3-oxodocosanoyl-CoA[c]; 3-oxotetracosanoyl-CoA[c]; 3-oxohexacosanoyl-CoA[c]; 3-oxononadecanoyl-CoA[c]…	No
acyl-CoA-LD-PC pool[c]	12	0.46617	5	0.75146	7	0.24863	acyl-CoA-LD-PC pool[c]; acyl-CoA-LD-PE pool[c]	No
acyl-CoA-LD-TG2 pool[c]	13	0.46678	6	0.67291	7	0.3276	acyl-CoA-LD-TG2 pool[c]	No
formylglutathione[c]	3	0.4671	2	0.33393	1	0.667	formylglutathione[c]	No
acetaldehyde[m]	4	0.46898	3	0.28193	1	0.71912	acetaldehyde[m]; lactaldehyde[m]; 4-aminobutyrate[m]; 4-aminobutanal[m]; 4-acetamidobutanoate[c]; glycerate[m]; imidazole-4-acetaldehyde[c]; imidazole-4-acetate[c]; 2-methyl-3-oxopropanoate[c]; methylmalonate[c]; 3-amino-propanal[c]; glycolaldehyde[m]; glycolate[m]; D-glucurono-6,3-lactone[c]; D-glucarate[c]; 5-hydroxyindoleacetate[c]; perillyl aldehyde[c]; perillic acid[c]	No
chondroitin sulfate B - dermatan sulfate (IdoA2S-GalNAc4S), degradation product 2[l]	6	0.47042	1	0.88942	5	0.11021	chondroitin sulfate B - dermatan sulfate (IdoA2S-GalNAc4S), degradation product 2[l]	No
prostaglandin E2[c]	8	0.47275	5	0.24152	3	0.76028	prostaglandin E2[c]	No
PPi[m]	40	0.47302	31	0.0024161	9	0.9977	PPi[m]	Yes
sn-glycerol-3-PC[c]	8	0.47469	2	0.95313	6	0.046417	sn-glycerol-3-PC[c]; sn-glycerol-3-PE[c]	No
PI pool[r]	12	0.47487	5	0.95166	7	0.048008	PI pool[r]	No
N4-acetylaminobutanal[c]	5	0.47504	4	0.20601	1	0.79547	N4-acetylaminobutanal[c]; indole-3-acetaldehyde[c]	No
acetate[m]	6	0.47596	4	0.23751	2	0.76372	acetate[m]	No
tRNA(trp)[c]	3	0.47783	1	0.63098	2	0.36912	tRNA(trp)[c]; L-tryptophanyl-tRNA(trp)[c]	No
alanine[s]	14	0.47794	7	0.20048	7	0.80137	alanine[s]; serine[s]	No
biotin[s]	3	0.48141	2	0.49977	1	0.50073	biotin[s]	No
H2O2[s]	11	0.48213	7	0.085228	4	0.91602	H2O2[s]	No
PAPS[c]	18	0.48568	6	0.75842	12	0.24205	PAPS[c]	No
activation-ppara[r]	3	0.48659	3	0.11695	0	0.884	activation-ppara[r]	No
LacCer pool[g]	3	0.48738	1	0.8488	2	0.15077	LacCer pool[g]	No
isopentenyl-pPP[c]	7	0.48788	5	0.19993	2	0.80186	isopentenyl-pPP[c]	No
1-acylglycerol-LD-TG1 pool[c]	6	0.48833	3	0.31176	3	0.6894	1-acylglycerol-LD-TG1 pool[c]; 1-acylglycerol-LD-PI pool[c]; 1-acylglycerol-LD-PC pool[c]; 1-acylglycerol-LD-PE pool[c]; 1-acylglycerol-LD-PS pool[c]; 1-acylglycerol-LD-SM pool[c]	No
prostaglandin E1[c]	7	0.49121	4	0.32785	3	0.67383	prostaglandin E1[c]	No
1-acylglycerol-3P-LD-TG1 pool[c]	10	0.4924	6	0.16755	4	0.83391	1-acylglycerol-3P-LD-TG1 pool[c]	No
1D-myo-inositol-1,3,4,5,6-pentakisphosphate[n]	5	0.49247	3	0.68013	2	0.32011	1D-myo-inositol-1,3,4,5,6-pentakisphosphate[n]	No
3,4-dihydroxyphenylethyleneglycol[c]	3	0.49322	2	0.34535	1	0.65556	3,4-dihydroxyphenylethyleneglycol[c]; 5-hydroxytryptophol[c]	No
lactaldehyde[c]	6	0.49498	5	0.12934	1	0.87176	lactaldehyde[c]	No
UDP-galactose[g]	36	0.49531	10	0.98733	26	0.012548	UDP-galactose[g]	Yes
nLc6Cer[c]	9	0.49957	5	0.48769	4	0.5134	nLc6Cer[c]	No
PI pool[g]	3	0.5029	2	0.63958	1	0.36049	PI pool[g]	No
EPA[r]	7	0.50486	5	0.67161	2	0.32863	EPA[r]; dihomo-gamma-linolenate[r]	No
protoporphyrin[m]	3	0.50687	1	0.67067	2	0.32931	protoporphyrin[m]	No
galactosylglycerol[s]	3	0.50801	1	0.84843	2	0.15115	galactosylglycerol[s]; glycerol[s]	No
UDP-glucose[c]	14	0.50819	6	0.81567	8	0.18451	UDP-glucose[c]	No
3-oxo-dihomo-gamma-linolenoyl-CoA[c]	5	0.50936	2	0.83517	3	0.16455	3-oxo-dihomo-gamma-linolenoyl-CoA[c]	No
arachidonate[s]	7	0.51077	2	0.81489	5	0.18475	arachidonate[s]	No
chondroitin sulfate A (GalNAc4S-GlcA), degradation product 2[l]	6	0.51138	2	0.69116	4	0.30894	chondroitin sulfate A (GalNAc4S-GlcA), degradation product 2[l]; chondroitin sulfate E (GalNAc4,6diS-GlcA), degradation product 3[l]	No
GMP[g]	15	0.51142	3	0.94743	12	0.052269	GMP[g]	No
CDP-choline[c]	3	0.512	1	0.80266	2	0.19698	CDP-choline[c]	No
chondroitin sulfate C (GalNAc6S-GlcA), degradation product 2[l]	4	0.51293	1	0.74256	3	0.2573	chondroitin sulfate C (GalNAc6S-GlcA), degradation product 2[l]; hyaluronan degradation product 1[l]; hyaluronan biosynthesis, precursor 1[l]	No
nLc6Cer[g]	3	0.51354	2	0.47821	1	0.52236	nLc6Cer[g]	No
farnesyl-PP[c]	7	0.5139	5	0.17804	2	0.82372	farnesyl-PP[c]	No
dimethylallyl-PP[c]	4	0.51636	2	0.47326	2	0.5274	dimethylallyl-PP[c]	No
dolichyl-phosphate-D-mannose[r]	7	0.5174	2	0.62772	5	0.37274	dolichyl-phosphate-D-mannose[r]	No
lauric acid[r]	6	0.52042	4	0.78868	2	0.21113	lauric acid[r]; tridecylic acid[r]; myristic acid[r]; physeteric acid[r]; (9E)-tetradecenoic acid[r]; (7Z)-tetradecenoic acid[r]; pentadecylic acid[r]; 7-palmitoleic acid[r]; palmitolate[r]; margaric acid[r]; (10Z)-heptadecenoic acid[r]; 9-heptadecylenic acid[r]; oleate[r]; elaidate[r]; (13Z)-octadecenoic acid[r]; cis-vaccenic acid[r]; (6Z,9Z)-octadecadienoic acid[r]; nonadecylic acid[r]; eicosan…	No
(2E,6Z,9Z,12Z)-octadecatetraenoyl-CoA[m]	6	0.52235	3	0.1605	3	0.84068	(2E,6Z,9Z,12Z)-octadecatetraenoyl-CoA[m]; (2E)-docosenoyl-CoA[m]; (2E)-eicosenoyl-CoA[m]; (2E)-octadecenoyl-CoA[m]; (2E)-hexadecenoyl-CoA[m]; (2E)-tetradecenoyl-CoA[m]; (2E)-heneicosenoyl-CoA[m]; (2E)-nonadecenoyl-CoA[m]; (2E)-heptadecenoyl-CoA[m]; (2E)-pentadecenoyl-CoA[m]; (2E)-tridecenoyl-CoA[m]; trans,cis-2,13-eicosadienoyl-CoA[m]; trans,cis-octadeca-2,11-dienoyl-CoA[m]; trans,cis-hexadeca-2,…	No
malonyl-CoA[p]	3	0.5227	0	0.89554	3	0.10401	malonyl-CoA[p]	No
1-alkyl-2-lysoglycerol-3-phosphocholine[c]	4	0.52433	2	0.66272	2	0.33737	1-alkyl-2-lysoglycerol-3-phosphocholine[c]	No
acetoacetyl-CoA[m]	7	0.52539	5	0.21667	2	0.78513	acetoacetyl-CoA[m]	No
adenine[c]	5	0.52837	5	0.059245	0	0.94167	adenine[c]	No
O2[c]	71	0.5295	37	0.73935	34	0.26242	O2[c]	No
linoleate[r]	7	0.53068	4	0.83612	3	0.16346	linoleate[r]	No
PPi[r]	10	0.53676	8	0.048517	2	0.9523	PPi[r]; PPi[p]	No
[protein]-L-arginine[c]	4	0.53781	2	0.5681	2	0.43228	[protein]-L-arginine[c]; [protein]-omega-N-(ADP-D-ribosyl)-L-arginine[c]; N(omega)-(ADP-D-ribosyl)-L-arginine[c]	No
Fe2+[m]	3	0.53866	1	0.72585	2	0.27397	Fe2+[m]	No
choloyl-CoA[p]	8	0.54078	3	0.47949	5	0.52167	choloyl-CoA[p]	No
N-acetylgalactosamine[l]	5	0.54191	1	0.81439	4	0.18538	N-acetylgalactosamine[l]; chondroitin sulfate A (GalNAc4S-GlcA), degradation product 5[l]	No
PPARA[n]	21	0.54251	7	0.93293	14	0.066805	PPARA[n]; fatty acid-ligands[n]	No
proline[s]	12	0.5459	5	0.45001	7	0.55127	proline[s]	No
5,12-DiHETE[c]	3	0.547	2	0.23089	1	0.77017	5,12-DiHETE[c]	No
3-oxopropionyl-CoA[m]	12	0.54789	5	0.70645	7	0.29382	3-oxopropionyl-CoA[m]; alpha-hydroxyisocaproic acid[c]; 5beta-cholestane-3alpha,7alpha,12alpha,24s,25-pentol[r]; 3alpha,7alpha,12alpha,25-tetrahydroxy-5beta-cholestane-24-one[r]; 9-cis-4-oxo-13,14-dihydro-retinoate[c]	No
paragloboside[c]	8	0.54814	5	0.34101	3	0.66063	paragloboside[c]	No
serine[c]	28	0.54992	14	0.29941	14	0.70301	serine[c]	No
3-dehydrosphinganine[c]	3	0.55171	0	0.88416	3	0.11539	3-dehydrosphinganine[c]	No
H2O[p]	26	0.55264	14	0.27501	12	0.72764	H2O[p]	No
chitobiose[l]	3	0.55323	0	0.88254	3	0.11701	chitobiose[l]; chondroitin sulfate C (GalNAc6S-GlcA), degradation product 5[l]; chondroitin sulfate D (GlcNAc6S-GlcA2S), degradation product 2[l]; chondroitin sulfate D (GlcNAc6S-GlcA2S), degradation product 6[l]; chondroitin sulfate E (GalNAc4,6diS-GlcA), degradation product 7[l]	No
glucose-1-phosphate[c]	12	0.55383	5	0.20337	7	0.79828	glucose-1-phosphate[c]	No
5,10-methylene-THF[m]	9	0.55464	4	0.12927	5	0.87211	5,10-methylene-THF[m]	No
sn-glycerol-3-phosphate[m]	4	0.5563	4	0.10422	0	0.8967	sn-glycerol-3-phosphate[m]	No
2-oxoadipate[m]	4	0.5567	3	0.39825	1	0.60261	2-oxoadipate[m]	No
NADH[p]	18	0.55727	13	0.1249	5	0.87674	NADH[p]; NAD+[p]	No
acetyl-CoA[m]	44	0.55731	28	0.027617	16	0.9731	acetyl-CoA[m]	No
THF[m]	11	0.55742	6	0.077501	5	0.92368	THF[m]	No
Tn-antigen[g]	11	0.55791	3	0.94456	8	0.055184	Tn-antigen[g]	No
stearate[r]	7	0.55847	5	0.70247	2	0.29762	stearate[r]	No
chondroitin sulfate C (GalNAc6S-GlcA), precursor 3[g]	5	0.55886	3	0.48274	2	0.51824	chondroitin sulfate C (GalNAc6S-GlcA), precursor 3[g]; chondroitin sulfate D (GlcNAc6S-GlcA2S), precursor 4[g]	No
acetoacetyl-CoA[p]	3	0.56107	2	0.23642	1	0.76463	acetoacetyl-CoA[p]	No
glucose[r]	4	0.56329	2	0.16963	2	0.83144	glucose[r]	No
N-acetylgalactosamine[c]	4	0.56337	0	0.91562	4	0.083993	N-acetylgalactosamine[c]	No
phosphatidylinositol-3,4,5-trisphosphate[c]	28	0.56367	10	0.88674	18	0.11342	phosphatidylinositol-3,4,5-trisphosphate[c]	No
H+[g]	5	0.5639	3	0.43267	2	0.56847	H+[g]	No
chloride[c]	10	0.56436	3	0.841	7	0.15882	chloride[c]	No
chondroitin sulfate E (GalNAc4,6diS-GlcA), degradation product 4[l]	5	0.56511	1	0.79331	4	0.20653	chondroitin sulfate E (GalNAc4,6diS-GlcA), degradation product 4[l]	No
mannose[g]	6	0.56861	0	0.96683	6	0.032885	mannose[g]	No
O-butanoylcarnitine[c]	3	0.56894	1	0.82298	2	0.17663	O-butanoylcarnitine[c]	No
N-substituted aminoacyl tRNA[c]	3	0.57024	3	0.13635	0	0.86464	N-substituted aminoacyl tRNA[c]; N-substituted amino acid[c]	No
H2O2[c]	48	0.57104	31	0.041403	17	0.95967	H2O2[c]	No
UDP-N-acetylglucosamine[r]	8	0.57187	3	0.84935	5	0.15022	UDP-N-acetylglucosamine[r]	No
glucosaminyl-acylphosphatidylinositol[r]	3	0.57356	1	0.72751	2	0.27231	glucosaminyl-acylphosphatidylinositol[r]	No
palmitate[r]	8	0.57385	4	0.86639	4	0.13314	palmitate[r]	No
ethanol[c]	4	0.5755	3	0.29637	1	0.70467	ethanol[c]	No
inositol[c]	7	0.57886	2	0.77656	5	0.22321	inositol[c]	No
(alpha-D-Glucosyl)-(alpha-D-mannosyl)8-beta-D-mannosyl-diacetylchitobiosyl-L-asparagine (protein)[r]	5	0.58125	0	0.95232	5	0.047323	(alpha-D-Glucosyl)-(alpha-D-mannosyl)8-beta-D-mannosyl-diacetylchitobiosyl-L-asparagine (protein)[r]	No
chondroitin sulfate A (GalNAc4S-GlcA), free chain[l]	6	0.58184	1	0.85039	5	0.14929	chondroitin sulfate A (GalNAc4S-GlcA), free chain[l]; chondroitin sulfate A (GalNAc4S-GlcA), degradation product 4[l]; chondroitin sulfate B - dermatan sulfate (IdoA2S-GalNAc4S), free chain[l]; chondroitin sulfate E (GalNAc4,6diS-GlcA), free chain[l]	No
heparan sulfate, precursor 12[g]	3	0.58323	0	0.90154	3	0.098014	heparan sulfate, precursor 12[g]	No
gamma-linolenoyl-CoA[m]	9	0.58418	5	0.069178	4	0.93186	gamma-linolenoyl-CoA[m]; lauroyl-CoA[m]; tridecanoyl-CoA[m]; myristoyl-CoA[m]; (7Z)-tetradecenoyl-CoA[m]; 5-tetradecenoyl-CoA[m]; pentadecanoyl-CoA[m]; palmitoyl-CoA[m]; 7-hexadecenoyl-CoA[m]; palmitoleoyl-CoA[m]; heptadecanoyl-CoA[m]; stearoyl-CoA[m]; cis-vaccenoyl-CoA[m]; oleoyl-CoA[m]; nonadecanoyl-CoA[m]; eicosanoyl-CoA[m]; (11Z)-eicosenoyl-CoA[m]	No
ferricytochrome B5[c]	4	0.58885	3	0.11007	1	0.89087	ferricytochrome B5[c]; ferrocytochrome B5[c]	No
keratan sulfate I, degradation product 7[l]	4	0.58939	0	0.90887	4	0.090742	keratan sulfate I, degradation product 7[l]; keratan sulfate I, degradation product 10[l]; keratan sulfate I, degradation product 13[l]; keratan sulfate I, degradation product 16[l]; keratan sulfate I, degradation product 19[l]; keratan sulfate I, degradation product 22[l]; keratan sulfate I, degradation product 25[l]; keratan sulfate I, degradation product 28[l]; keratan sulfate I, degradation p…	No
3-hydroxypropionyl-CoA[m]	15	0.58976	7	0.5677	8	0.43369	3-hydroxypropionyl-CoA[m]	No
GA2[c]	7	0.59445	1	0.96941	6	0.030202	GA2[c]	No
dolichyl-phosphate[r]	12	0.59699	5	0.43728	7	0.56404	dolichyl-phosphate[r]	No
D-lactaldehyde[c]	10	0.59731	8	0.14479	2	0.85661	D-lactaldehyde[c]	No
glucosylceramide pool[r]	30	0.59769	8	0.9806	22	0.019265	glucosylceramide pool[r]	Yes
chondroitin sulfate A (GalNAc4S-GlcA), degradation product 1[l]	4	0.59871	0	0.9064	4	0.093206	chondroitin sulfate A (GalNAc4S-GlcA), degradation product 1[l]; chondroitin sulfate B - dermatan sulfate (IdoA2S-GalNAc4S), degradation product 1[l]	No
(alpha-D-mannosyl)4-beta-D-mannosyl-diacetylchitobiosyl-L-asparagine (protein)[g]	5	0.59895	0	0.95054	5	0.049101	(alpha-D-mannosyl)4-beta-D-mannosyl-diacetylchitobiosyl-L-asparagine (protein)[g]	No
chenodeoxycholoyl-CoA[p]	4	0.60099	3	0.35851	1	0.64243	chenodeoxycholoyl-CoA[p]	No
3-hydroxyisobutyryl-CoA[m]	3	0.60123	2	0.24921	1	0.75183	3-hydroxyisobutyryl-CoA[m]	No
SM pool[c]	14	0.60123	6	0.32293	8	0.67898	SM pool[c]	No
12,15,18,21-tetracosatetraenoylcarnitine[c]	3	0.60248	0	0.87789	3	0.12166	12,15,18,21-tetracosatetraenoylcarnitine[c]; tricosanoylcarnitine[c]; tetracosanoylcarnitine[c]; (15Z)-tetracosenoylcarnitine[c]; hexacosanoylcarnitine[c]; hexacosenoylcarnitine[c]; (9Z,12Z,15Z,18Z,21Z)-tetracosapentaenoylcarnitine[c]; (9Z,12Z,15Z,18Z)-tetracosatetraenoylcarnitine[c]; (6Z,9Z,12Z,15Z,18Z)-tetracosapentaenoylcarnitine[c]; (6Z,9Z,12Z,15Z,18Z,21Z)-tetracosahexaenoylcarnitine[c]	No
trans,cis-lauro-2,6-dienoyl-CoA[m]	5	0.60446	5	0.086562	0	0.91456	trans,cis-lauro-2,6-dienoyl-CoA[m]	No
tryptophan[c]	12	0.60484	7	0.082723	5	0.91847	tryptophan[c]	No
globotriaosylceramide[c]	5	0.60525	0	0.93075	5	0.068868	globotriaosylceramide[c]	No
chondroitin sulfate A (GalNAc4S-GlcA) and B (IdoA2S-GalNAc4S), precursor 3[g]	6	0.60569	2	0.7588	4	0.24109	chondroitin sulfate A (GalNAc4S-GlcA) and B (IdoA2S-GalNAc4S), precursor 3[g]	No
[protein]-N6,N6,N6-trimethyl-L-lysine[c]	30	0.60608	10	0.97914	20	0.020726	[protein]-N6,N6,N6-trimethyl-L-lysine[c]	No
tetracosanoyl-CoA[p]	4	0.60698	1	0.88104	3	0.11857	tetracosanoyl-CoA[p]; (15Z)-tetracosenoyl-CoA[p]	No
phosphatidate-LD-SM pool[c]	10	0.60802	4	0.73964	6	0.2605	phosphatidate-LD-SM pool[c]; phosphatidate-bile-PC pool[c]	No
S-[2-carboxy-1-(1H-imidazol-4-yl)ethyl]glutathione[c]	18	0.60813	11	0.78108	7	0.21929	S-[2-carboxy-1-(1H-imidazol-4-yl)ethyl]glutathione[c]	No
fructose[c]	9	0.60838	3	0.51813	6	0.48285	fructose[c]	No
H+[n]	11	0.61066	7	0.55073	4	0.45039	H+[n]	No
5,10-methenyl-THF[m]	6	0.61345	4	0.053833	2	0.9469	5,10-methenyl-THF[m]	No
indoleacetate[c]	5	0.61627	4	0.26902	1	0.73246	indoleacetate[c]	No
D-xylulose-5-phosphate[c]	3	0.61735	2	0.21324	1	0.78782	D-xylulose-5-phosphate[c]	No
N-acetylneuraminate[c]	5	0.61762	4	0.51449	1	0.48638	N-acetylneuraminate[c]	No
chloride[s]	8	0.62191	1	0.96619	7	0.033414	chloride[s]	No
6-(alpha-D-glucosaminyl)-1-phosphatidyl-1D-myo-inositol[r]	3	0.62421	3	0.16456	0	0.83647	6-(alpha-D-glucosaminyl)-1-phosphatidyl-1D-myo-inositol[r]	No
myristoyl-CoA[c]	13	0.6269	8	0.44445	5	0.5568	myristoyl-CoA[c]	No
methylmalonate[m]	5	0.62806	3	0.34074	2	0.66063	methylmalonate[m]	No
D-alanine[c]	3	0.62846	2	0.24567	1	0.75537	D-alanine[c]	No
trans-2-cis,cis,cis-8,11,14-eicosatetraenoyl-CoA[m]	9	0.62932	6	0.090693	3	0.9105	trans-2-cis,cis,cis-8,11,14-eicosatetraenoyl-CoA[m]; (2E)-dodecenoyl-CoA[m]	No
O2[r]	8	0.62972	3	0.94609	5	0.053437	O2[r]	No
10,11-dihydro-12-oxo-LTB4[c]	4	0.63074	4	0.10621	0	0.89471	10,11-dihydro-12-oxo-LTB4[c]; 10,11-dihydro-12-oxo-LTB4[m]; 10,11-dihydro-12-oxo-LTB4[p]	No
trans,cis,cis-2,7,10-hexadecatrienoyl-CoA[m]	8	0.6309	5	0.11338	3	0.88815	trans,cis,cis-2,7,10-hexadecatrienoyl-CoA[m]	No
1,2-diacylglycerol-LD-PI pool[c]	12	0.63198	4	0.9847	8	0.015099	1,2-diacylglycerol-LD-PI pool[c]	Yes
CO2[p]	4	0.63315	1	0.44276	3	0.55799	CO2[p]	No
thiamin-PP[c]	5	0.63392	3	0.46059	2	0.54046	thiamin-PP[c]	No
ADP[c]	502	0.63858	212	0.9998	290	0.00015763	ADP[c]	Yes
isobutyryl-CoA[m]	8	0.64231	5	0.063821	3	0.93734	isobutyryl-CoA[m]	No
glucosamine-6-phosphate[c]	9	0.64388	2	0.8596	7	0.14014	glucosamine-6-phosphate[c]	No
GDP-L-fucose[c]	4	0.64427	2	0.090701	2	0.91017	GDP-L-fucose[c]	No
1-phosphatidyl-1D-myo-inositol-5-phosphate[g]	4	0.64432	3	0.57918	1	0.42117	1-phosphatidyl-1D-myo-inositol-5-phosphate[g]	No
SAM[c]	111	0.64821	64	0.0085713	47	0.99185	SAM[c]	No
valeric acid[c]	5	0.6483	2	0.5725	3	0.42816	valeric acid[c]; hexanoic acid[c]; heptylic acid[c]; octanoic acid[c]; nonanoic acid[c]; decanoic acid[c]; undecylic acid[c]; valeric acid[s]; hexanoic acid[s]; heptylic acid[s]; octanoic acid[s]; nonanoic acid[s]; decanoic acid[s]; undecylic acid[s]	No
heme[m]	3	0.64928	1	0.61025	2	0.38992	heme[m]	No
glucose[l]	3	0.64961	0	0.85198	3	0.14759	glucose[l]	No
formaldehyde[c]	8	0.64964	5	0.18926	3	0.81251	formaldehyde[c]	No
15-oxo-lipoxin A4[c]	13	0.65001	6	0.67833	7	0.32216	15-oxo-lipoxin A4[c]; 13,14-dihydro-15-oxo-lipoxin A4[c]	No
D-glucitol[c]	12	0.65325	5	0.48377	7	0.5174	D-glucitol[c]	No
globotriaosylceramide[l]	4	0.65389	0	0.8915	4	0.10811	globotriaosylceramide[l]	No
1D-myo-inositol-4-phosphate[c]	4	0.65749	1	0.62017	3	0.38005	1D-myo-inositol-4-phosphate[c]	No
peptide-L-aspartate[c]	3	0.65844	1	0.71981	2	0.28003	peptide-L-aspartate[c]	No
globoside[l]	5	0.65893	0	0.91725	5	0.082353	globoside[l]; globoside[c]	No
EPA[n]	3	0.65896	3	0.11593	0	0.88501	EPA[n]	No
3-oxo-10(R)-hydroxy-octadeca-(6E,8E,12Z)-trienoyl-CoA[p]	3	0.66191	3	0.17584	0	0.82521	3-oxo-10(R)-hydroxy-octadeca-(6E,8E,12Z)-trienoyl-CoA[p]; 3-oxo-10(S)-hydroxy-octadeca-(6E,8E,12Z)-trienoyl-CoA[p]; 18-CoA-18-oxo-dinor-LTB4[p]; 3(S),10(R)-OH-octadeca-6-trans-4,12-cis-trienoyl-CoA[p]	No
activation-ppara[s]	4	0.66203	3	0.2943	1	0.70674	activation-ppara[s]	No
N-acetyl-D-glucosaminyldiphosphodolichol[c]	3	0.66423	1	0.45692	2	0.54371	N-acetyl-D-glucosaminyldiphosphodolichol[c]	No
malonyl-CoA[c]	12	0.66448	5	0.86116	7	0.13857	malonyl-CoA[c]	No
FAD[m]	29	0.66456	20	0.0026525	9	0.99749	FAD[m]; FADH2[m]	No
UDP[r]	43	0.66558	13	0.96959	30	0.030391	UDP[r]	No
kynurenine[c]	3	0.66589	2	0.41593	1	0.58481	kynurenine[c]	No
estradiol-17beta[r]	5	0.66593	2	0.75334	3	0.24662	estradiol-17beta[r]; estrone[r]; 4-androstene-3,17-dione[c]; estradiol-17beta[c]	No
H2O2[r]	3	0.66674	3	0.10179	0	0.8991	H2O2[r]	No
glucosylceramide pool[c]	34	0.66732	8	0.99018	26	0.0097395	glucosylceramide pool[c]	Yes
leukotriene B4[r]	5	0.66766	3	0.53737	2	0.46342	leukotriene B4[r]	No
LacCer pool[r]	29	0.66849	8	0.96459	21	0.035204	LacCer pool[r]; D-galactosyl-N-acylsphingosine[g]; digalactosylceramide[g]; D-galactosyl-N-acylsphingosine[c]; digalactosylceramide[c]	No
biliverdin[c]	4	0.6688	3	0.3029	1	0.69813	biliverdin[c]	No
UDP-galactose[c]	37	0.67069	11	0.9695	26	0.030338	UDP-galactose[c]	No
PE-LD pool[r]	4	0.67076	1	0.90748	3	0.092124	PE-LD pool[r]; 1,2-diacylglycerol-LD-PE pool[r]; em3gacpail heparan sulfate[r]	No
palmitate[s]	6	0.67113	2	0.65543	4	0.34479	palmitate[s]; lauric acid[s]; tridecylic acid[s]; myristic acid[s]; (9E)-tetradecenoic acid[s]; (7Z)-tetradecenoic acid[s]; physeteric acid[s]; pentadecylic acid[s]; palmitolate[s]; 7-palmitoleic acid[s]; margaric acid[s]; (10Z)-heptadecenoic acid[s]; 9-heptadecylenic acid[s]; stearate[s]; (13Z)-octadecenoic acid[s]; cis-vaccenic acid[s]; oleate[s]; elaidate[s]; (7Z)-octadecenoic acid[s]; (6Z,9Z)…	No
3-beta-D-glucuronosyl-3-beta-D-galactosyl-4-beta-D-galactosyl-O-beta-D-xylosylprotein[g]	5	0.67228	4	0.34478	1	0.65659	3-beta-D-glucuronosyl-3-beta-D-galactosyl-4-beta-D-galactosyl-O-beta-D-xylosylprotein[g]	No
estrone[c]	6	0.67237	2	0.81102	4	0.18874	estrone[c]	No
N-acetylglucosamine-1-phosphate[c]	3	0.67383	3	0.17439	0	0.82665	N-acetylglucosamine-1-phosphate[c]	No
STAR[c]	6	0.6743	3	0.57372	3	0.42676	STAR[c]; cholesterol-STAR[c]	No
4,4-dimethyl-5alpha-cholesta-8,14,24-trien-3beta-ol[c]	3	0.67471	1	0.45694	2	0.54369	4,4-dimethyl-5alpha-cholesta-8,14,24-trien-3beta-ol[c]; 4,4-dimethyl-5alpha-cholesta-8,14-dien-3-beta-ol[c]	No
glucuronate[c]	4	0.67564	3	0.204	1	0.79709	glucuronate[c]	No
1-phosphatidyl-myo-inositol-3,5-bisphosphate[c]	20	0.676	7	0.59122	13	0.40985	1-phosphatidyl-myo-inositol-3,5-bisphosphate[c]	No
acrylyl-CoA[m]	8	0.67686	4	0.24284	4	0.75895	acrylyl-CoA[m]	No
methylglyoxal[c]	7	0.67784	7	0.050164	0	0.95086	methylglyoxal[c]	No
4-androstene-3,17-dione[r]	7	0.67816	3	0.64857	4	0.35178	4-androstene-3,17-dione[r]; testosterone[r]; testosterone[c]	No
1D-myo-inositol-3-phosphate[c]	6	0.67944	2	0.81904	4	0.1807	1D-myo-inositol-3-phosphate[c]	No
NADPH[n]	5	0.68162	4	0.38901	1	0.61225	NADPH[n]	No
activation-ppara[n]	50	0.6837	20	0.94103	30	0.059095	activation-ppara[n]	No
se-adenosyl-L-selenohomocysteine[c]	3	0.68565	2	0.39187	1	0.60893	se-adenosyl-L-selenohomocysteine[c]	No
(2S)-pristanoyl-CoA[p]	9	0.68659	6	0.56669	3	0.43411	(2S)-pristanoyl-CoA[p]	No
malonyl-[ACP][c]	3	0.68785	3	0.17798	0	0.82307	malonyl-[ACP][c]	No
LacCer pool[c]	35	0.68862	9	0.99106	26	0.0088527	LacCer pool[c]	Yes
D-galactosyl-N-acylsphingosine[l]	5	0.69194	2	0.64378	3	0.3566	D-galactosyl-N-acylsphingosine[l]	No
S-(2-methylpropanoyl)-dihydrolipoamide[m]	3	0.6921	2	0.30676	1	0.69422	S-(2-methylpropanoyl)-dihydrolipoamide[m]; S-(2-methylbutanoyl)-dihydrolipoamide[m]; S-(3-methylbutanoyl)-dihydrolipoamide[m]	No
dolichyl-D-glucosyl-phosphate[r]	4	0.69293	2	0.38353	2	0.61736	dolichyl-D-glucosyl-phosphate[r]	No
adenylyl sulfate[c]	4	0.69308	1	0.73582	3	0.26406	adenylyl sulfate[c]	No
NH3[m]	8	0.69375	4	0.66553	4	0.33477	NH3[m]	No
phosphatidate-LD-PI pool[c]	11	0.69461	5	0.70992	6	0.29054	phosphatidate-LD-PI pool[c]	No
3-hydroxy-L-kynurenine[c]	3	0.69615	2	0.42997	1	0.57074	3-hydroxy-L-kynurenine[c]	No
m2emgacpail heparan sulfate[r]	5	0.69687	1	0.92323	4	0.076377	m2emgacpail heparan sulfate[r]	No
PGH3[c]	4	0.69751	3	0.19537	1	0.80572	PGH3[c]; PGH3[n]	No
ATP[r]	12	0.69769	8	0.73167	4	0.26849	ATP[r]	No
5-oxo-12(R)-hydroxy-eicosa-(8E,10E,14Z)-trienoyl-CoA[m]	7	0.69774	4	0.74358	3	0.25633	5-oxo-12(R)-hydroxy-eicosa-(8E,10E,14Z)-trienoyl-CoA[m]; 5-oxo-12(R)-hydroxy-eicosa-(8E,10E,14Z)-trienoyl-CoA[p]; 5-oxo-12(S)-hydroxy-eicosa-(8E,10E,14Z)-trienoyl-CoA[m]; 5-oxo-12(S)-hydroxy-eicosa-(8E,10E,14Z)-trienoyl-CoA[p]; 20-CoA-20-oxo-LTB4[m]; 20-CoA-20-oxo-LTB4[p]; 10,11-dihydro-LTB4-CoA[m]; 10,11-dihydro-LTB4-CoA[p]; 20-COOH-LTE4-CoA[p]	No
6-hydroxymelatonin[c]	8	0.69818	1	0.97373	7	0.025918	6-hydroxymelatonin[c]; 3,3-diiodo-L-thyronine[c]; 3,3-diiodo-L-thyronine-4-O-sulfate[c]; 6-hydroxymelatonin-sulfate[c]	No
4(R),8-dimethyl-trans-2-nonenoyl-CoA[m]	4	0.69832	2	0.34731	2	0.65365	4(R),8-dimethyl-trans-2-nonenoyl-CoA[m]; 2,6-dimethyl-trans-2-heptenoyl-CoA[m]; 4-methyl-trans-2-pentenoyl-CoA[m]	No
glycogenin G11[c]	3	0.69973	2	0.17367	1	0.82737	glycogenin G11[c]	No
Fe3+[c]	4	0.70023	2	0.75633	2	0.2435	Fe3+[c]	No
acetoacetate[m]	4	0.70155	3	0.50655	1	0.49401	acetoacetate[m]	No
5-methyl-THF[c]	4	0.702	2	0.47397	2	0.52669	5-methyl-THF[c]	No
3alpha,7alpha,12alpha-trihydroxy-5beta-24-oxocholestanoyl-CoA[p]	3	0.70278	2	0.54441	1	0.45596	3alpha,7alpha,12alpha-trihydroxy-5beta-24-oxocholestanoyl-CoA[p]; 3alpha,7alpha-dihydroxy-24-oxo-5beta-cholestanoyl coa[p]	No
dolichyl-phosphate[c]	8	0.70318	4	0.35386	4	0.64774	dolichyl-phosphate[c]	No
3-phosphonooxypyruvate[c]	3	0.70379	2	0.15414	1	0.84689	3-phosphonooxypyruvate[c]	No
acetoacetyl-CoA[c]	3	0.70382	2	0.29833	1	0.70266	acetoacetyl-CoA[c]	No
LacCer pool[l]	5	0.70574	1	0.92043	4	0.079176	LacCer pool[l]	No
chondroitin sulfate B (IdoA2S-GalNAc4s), precursor 5[g]	4	0.70587	2	0.52575	2	0.47476	chondroitin sulfate B (IdoA2S-GalNAc4s), precursor 5[g]	No
(2E)-hexenoyl-CoA[m]	3	0.70787	2	0.21477	1	0.78629	(2E)-hexenoyl-CoA[m]; (2E)-pentenoyl-CoA[m]	No
ADP-ribose[c]	5	0.70809	2	0.30439	3	0.69705	ADP-ribose[c]	No
[phosphorylase B][c]	5	0.70815	2	0.52141	3	0.47943	[phosphorylase B][c]; [phosphorylase A][c]	No
stearoyl-CoA[c]	17	0.70975	10	0.67145	7	0.32928	stearoyl-CoA[c]	No
UDP-galactose[r]	30	0.70999	8	0.96898	22	0.030876	UDP-galactose[r]	No
propane-1,2-diol[c]	5	0.7103	4	0.2841	1	0.71736	propane-1,2-diol[c]	No
palmitate[c]	16	0.71034	9	0.48772	7	0.51388	palmitate[c]	No
heptadecanoyl-CoA[c]	16	0.7114	9	0.73351	7	0.26697	heptadecanoyl-CoA[c]; cis-vaccenoyl-CoA[c]	No
biotin[c]	4	0.71289	3	0.49118	1	0.50943	biotin[c]	No
acetate[g]	3	0.71534	0	0.82119	3	0.17842	acetate[g]	No
phosphatidylinositol-3,5-bisphosphate[c]	22	0.71557	9	0.54843	13	0.45317	phosphatidylinositol-3,5-bisphosphate[c]	No
N-acetylglucosamine[l]	7	0.71582	1	0.84148	6	0.15808	N-acetylglucosamine[l]	No
NH4+[c]	17	0.71775	7	0.95155	10	0.048247	NH4+[c]	No
AKG[p]	4	0.71813	2	0.35289	2	0.64806	AKG[p]	No
acetyl-CoA[c]	103	0.71824	43	0.8642	60	0.13693	acetyl-CoA[c]	No
lipoamide[m]	9	0.71867	5	0.2974	4	0.70416	lipoamide[m]	No
n2m2nmn[l]	4	0.72013	0	0.87432	4	0.1253	n2m2nmn[l]	No
methylmalonyl-CoA[m]	4	0.72305	0	0.88116	4	0.11845	methylmalonyl-CoA[m]	No
1,2-diacylglycerol-chylomicron pool[s]	3	0.72335	1	0.72259	2	0.27724	1,2-diacylglycerol-chylomicron pool[s]; fatty acid-chylomicron pool[s]	No
dihydrobiopterin[c]	3	0.72543	1	0.47715	2	0.52342	dihydrobiopterin[c]	No
20-COOH-LTB4[c]	11	0.72721	9	0.14984	2	0.85176	20-COOH-LTB4[c]; 20-COOH-LTB4[m]	No
GM1[c]	8	0.72876	4	0.4821	4	0.51904	GM1[c]	No
(alpha-D-mannosyl)2-beta-D-mannosyl-N-acetylglucosamine[l]	6	0.72925	0	0.92586	6	0.073776	(alpha-D-mannosyl)2-beta-D-mannosyl-N-acetylglucosamine[l]	No
ubiquitin[c]	197	0.72983	66	1	131	1.8353e-08	ubiquitin[c]	Yes
glucose[c]	17	0.73005	7	0.58904	10	0.41203	glucose[c]	No
ADP-glucose[c]	3	0.73052	1	0.28279	2	0.71822	ADP-glucose[c]; ADP-mannose[c]	No
oleoyl-CoA[c]	19	0.73101	11	0.72386	8	0.27684	oleoyl-CoA[c]	No
2(S),6-dimethyl-heptanoyl-CoA[m]	3	0.7316	1	0.47301	2	0.52757	2(S),6-dimethyl-heptanoyl-CoA[m]	No
propanoyl-CoA[p]	10	0.73292	4	0.48662	6	0.51446	propanoyl-CoA[p]	No
selenohomocysteine[c]	5	0.73385	3	0.52983	2	0.47099	selenohomocysteine[c]	No
H+[s]	33	0.73417	17	0.3637	16	0.63895	H+[s]	No
tRNA[c]	4	0.73418	4	0.1551	0	0.84594	tRNA[c]	No
nonadecanoyl-CoA[c]	16	0.73521	10	0.59235	6	0.40881	nonadecanoyl-CoA[c]; eicosanoyl-CoA[c]; (11Z)-eicosenoyl-CoA[c]; 9-eicosenoyl-CoA[c]; heneicosanoyl-CoA[c]; docosanoyl-CoA[c]; (13Z)-docosenoyl-CoA[c]; (7Z,10Z,13Z,16Z,19Z)-docosapentaenoyl-CoA[c]; (11Z,14Z,17Z)-eicosatrienoyl-CoA[c]; 10,13,16,19-docosatetraenoyl-CoA[c]; (11Z,14Z)-eicosadienoyl-CoA[c]	No
(ADP-D-ribosyl)n+1-acceptor[c]	15	0.73544	4	0.8624	11	0.13748	(ADP-D-ribosyl)n+1-acceptor[c]; (ADP-D-ribosyl)n-acceptor[c]	No
GD1a[c]	7	0.73761	5	0.14602	2	0.85566	GD1a[c]	No
zinc[s]	9	0.73813	6	0.36031	3	0.64114	zinc[s]	No
dolichyl-phosphate-D-mannose[c]	5	0.74132	2	0.59564	3	0.40492	dolichyl-phosphate-D-mannose[c]	No
UDP[g]	59	0.74133	17	0.98983	42	0.010084	UDP[g]	Yes
cAMP[c]	25	0.74149	6	0.96095	19	0.038906	cAMP[c]; cGMP[c]	No
(9E)-tetradecenoyl-CoA[c]	11	0.74171	7	0.53568	4	0.46549	(9E)-tetradecenoyl-CoA[c]; (7Z)-tetradecenoyl-CoA[c]; 5-tetradecenoyl-CoA[c]; palmitoleoyl-CoA[c]; 7-hexadecenoyl-CoA[c]; (10Z)-heptadecenoyl-CoA[c]; 9-heptadecenoyl-CoA[c]; (13Z)-octadecenoyl-CoA[c]; (9E)-octadecenoyl-CoA[c]	No
(7Z,10Z,13Z,16Z)-docosatetraenoyl-CoA[c]	15	0.74228	9	0.66208	6	0.33881	(7Z,10Z,13Z,16Z)-docosatetraenoyl-CoA[c]	No
1D-myo-inositol-1,3,4,5,6-pentakisphosphate[c]	7	0.74449	4	0.62183	3	0.37865	1D-myo-inositol-1,3,4,5,6-pentakisphosphate[c]	No
sialyl-galactosylgloboside[g]	4	0.74485	3	0.062455	1	0.93827	sialyl-galactosylgloboside[g]; monosialylgalactosylgloboside[c]	No
activation-ppara[c]	33	0.74531	16	0.62245	17	0.37927	activation-ppara[c]	No
UDP-N-acetylglucosamine[g]	20	0.74739	6	0.98134	14	0.018505	UDP-N-acetylglucosamine[g]	Yes
lactoneotetraosylceramide[g]	3	0.7501	3	0.22372	0	0.77733	lactoneotetraosylceramide[g]	No
11-cis-retinal[c]	3	0.75155	1	0.50108	2	0.49942	11-cis-retinal[c]; 9-cis-retinol[c]	No
[pyruvate dehydrogenase (acetyl transferring)]-phosphate[c]	5	0.75166	4	0.23039	1	0.7711	[pyruvate dehydrogenase (acetyl transferring)]-phosphate[c]; [pyruvate dehydrogenase (acetyl transferring)][c]	No
isocitrate[p]	3	0.75203	2	0.19071	1	0.81034	isocitrate[p]	No
(8Z,11Z,14Z,17Z)-eicosatetraenoyl-CoA[c]	19	0.75231	12	0.59233	7	0.40899	(8Z,11Z,14Z,17Z)-eicosatetraenoyl-CoA[c]; dihomo-gamma-linolenoyl-CoA[c]	No
(R)-methylmalonyl-CoA[m]	3	0.75271	1	0.77562	2	0.22408	(R)-methylmalonyl-CoA[m]	No
phosphatidylinositol-4,5-bisphosphate[c]	28	0.75488	10	0.99706	18	0.0029029	phosphatidylinositol-4,5-bisphosphate[c]	Yes
3-methylglutaconyl-CoA[m]	3	0.75518	3	0.22615	0	0.7749	3-methylglutaconyl-CoA[m]	No
selenomethionine[c]	8	0.75526	5	0.49637	3	0.50472	selenomethionine[c]	No
H+[l]	11	0.75539	4	0.40855	7	0.59303	H+[l]	No
acyl-CoA-LD-PS pool[c]	8	0.75559	4	0.47025	4	0.53095	acyl-CoA-LD-PS pool[c]; acyl-CoA-LD-PI pool[c]; 1-acylglycerol-3P-bile-PC pool[c]; acyl-CoA-bile-PC pool[c]	No
Na+[c]	32	0.75574	11	0.8791	21	0.12115	Na+[c]	No
FADH2[c]	7	0.75614	5	0.33136	2	0.6703	FADH2[c]	No
(6Z,9Z)-octadecadienoyl-CoA[c]	18	0.75674	11	0.64921	7	0.35177	(6Z,9Z)-octadecadienoyl-CoA[c]; linolenoyl-CoA[c]; (6Z,9Z,12Z,15Z)-octadecatetraenoyl-CoA[c]; (5Z,8Z,11Z,14Z,17Z)-eicosapentaenoyl-CoA[c]; gamma-linolenoyl-CoA[c]	No
mannose-1-phosphate[c]	14	0.75691	9	0.15675	5	0.84498	mannose-1-phosphate[c]	No
N-acetyl-LTE4[c]	43	0.75767	14	0.89682	29	0.10353	N-acetyl-LTE4[c]; leukotriene E4[c]; CoA[n]; N-acetyl-LTE4[n]; acetyl-CoA[n]; leukotriene E4[n]	No
core 4[g]	4	0.75781	1	0.89069	3	0.10892	core 4[g]	No
sulfate[s]	3	0.75782	1	0.75882	2	0.24092	sulfate[s]	No
linoleoyl-CoA[c]	23	0.75829	12	0.66824	11	0.33289	linoleoyl-CoA[c]; arachidonyl-CoA[c]	No
l2fn2m2masn[g]	6	0.75942	2	0.89825	4	0.10138	l2fn2m2masn[g]	No
[protein]-L-lysine[n]	26	0.76039	7	0.95752	19	0.042323	[protein]-L-lysine[n]; [protein]-N6,N6-dimethyl-L-lysine[n]; [protein]-N6,N6,N6-trimethyl-L-lysine[n]	No
Na+[s]	31	0.76096	11	0.85463	20	0.1457	Na+[s]	No
PAPS[g]	14	0.76121	4	0.9461	10	0.053704	PAPS[g]	No
gamma-glutamyl-cysteine[c]	5	0.76165	1	0.89346	4	0.10616	gamma-glutamyl-cysteine[c]	No
carbonate[s]	6	0.76525	5	0.40429	1	0.59669	carbonate[s]; carbonate[c]	No
lc3Cer[c]	5	0.76574	1	0.91301	4	0.086598	lc3Cer[c]	No
(13Z)-eicosenoyl-CoA[c]	16	0.76643	9	0.42249	7	0.57933	(13Z)-eicosenoyl-CoA[c]	No
D-lactate[m]	3	0.76714	1	0.62289	2	0.37723	D-lactate[m]	No
Fe2+[c]	4	0.76724	2	0.5013	2	0.49928	Fe2+[c]	No
ribulose-5-phosphate[c]	3	0.76758	1	0.35712	2	0.64376	ribulose-5-phosphate[c]	No
HCO3-[m]	5	0.7677	2	0.57791	3	0.42273	HCO3-[m]	No
(11Z)-docosenoyl-CoA[c]	11	0.76856	8	0.35017	3	0.65153	(11Z)-docosenoyl-CoA[c]; 13,16,19-docosatrienoyl-CoA[c]; (13Z,16Z)-docosadienoyl-CoA[c]; 10,13,16-docosatrienoyl-CoA[c]	No
SAH[n]	31	0.76899	9	0.97373	22	0.026151	SAH[n]; SAM[n]	No
mercaptopyruvate[c]	6	0.76912	4	0.24712	2	0.75411	mercaptopyruvate[c]	No
chondroitin sulfate precursor (GalNAc-GlcA-(Gal)2-Xyl-L-Ser (protein))[g]	7	0.77118	4	0.5793	3	0.42138	chondroitin sulfate precursor (GalNAc-GlcA-(Gal)2-Xyl-L-Ser (protein))[g]	No
tRNA containing N2-methylguanine[c]	3	0.77269	2	0.23839	1	0.76267	tRNA containing N2-methylguanine[c]	No
T-antigen[g]	6	0.77343	2	0.93668	4	0.062967	T-antigen[g]	No
chondroitin sulfate E (GalNAc4,6diS-GlcA), precursor 4[g]	8	0.77716	4	0.65394	4	0.34641	chondroitin sulfate E (GalNAc4,6diS-GlcA), precursor 4[g]	No
beta-D-glucose[c]	5	0.77844	2	0.5557	3	0.44502	beta-D-glucose[c]	No
(8Z,11Z)-eicosadienoyl-CoA[c]	14	0.77918	10	0.37913	4	0.6227	(8Z,11Z)-eicosadienoyl-CoA[c]	No
PAP[g]	13	0.77993	4	0.92697	9	0.072807	PAP[g]	No
lauroyl-CoA[c]	10	0.78062	7	0.42857	3	0.57269	lauroyl-CoA[c]; tridecanoyl-CoA[c]; pentadecanoyl-CoA[c]; (4Z,7Z,10Z,13Z,16Z,19Z)-docosahexaenoyl-CoA[c]; (4Z,7Z,10Z,13Z,16Z)-docosapentaenoyl-CoA[c]	No
N,N-chitobiosyldiphosphodolichol[c]	3	0.78153	0	0.78458	3	0.2151	N,N-chitobiosyldiphosphodolichol[c]	No
1-phosphatidyl-1D-myo-inositol-3-phosphate[c]	26	0.7824	11	0.64349	15	0.35797	1-phosphatidyl-1D-myo-inositol-3-phosphate[c]	No
1-phosphatidyl-1D-myo-inositol-4-phosphate[c]	40	0.78263	14	0.96752	26	0.032474	1-phosphatidyl-1D-myo-inositol-4-phosphate[c]	No
nicotinamide[c]	21	0.78312	7	0.85638	14	0.14356	nicotinamide[c]	No
12(S)-HETE[r]	3	0.78387	1	0.85406	2	0.14551	12(S)-HETE[r]	No
1D-myo-inositol-3,4-bisphosphate[c]	3	0.78505	1	0.85257	2	0.147	1D-myo-inositol-3,4-bisphosphate[c]	No
1-phosphatidyl-1D-myo-inositol-5-phosphate[c]	27	0.78592	11	0.67907	16	0.32206	1-phosphatidyl-1D-myo-inositol-5-phosphate[c]	No
ceramide pool[l]	7	0.78651	1	0.86306	6	0.13645	ceramide pool[l]	No
CDP-ethanolamine[c]	3	0.78683	1	0.90039	2	0.099165	CDP-ethanolamine[c]	No
SAH[c]	110	0.78688	63	0.012234	47	0.98829	SAH[c]	No
lauric acid[c]	14	0.78694	9	0.29169	5	0.71024	lauric acid[c]; tridecylic acid[c]; myristic acid[c]; pentadecylic acid[c]; margaric acid[c]	No
pantothenate[c]	5	0.78694	2	0.44214	3	0.55897	pantothenate[c]	No
CoA[m]	72	0.7872	47	0.016715	25	0.98394	CoA[m]	No
S-[2-carboxy-1-(1H-imidazol-4-yl)ethyl]-L-cysteine[c]	18	0.78725	9	0.90158	9	0.098327	S-[2-carboxy-1-(1H-imidazol-4-yl)ethyl]-L-cysteine[c]; N-acetyl-S-[2-carboxy-1-(1H-imidazol-4-yl)ethyl]-L-cysteine[c]	No
acyl-CoA-CL pool[m]	9	0.79062	5	0.42974	4	0.57153	acyl-CoA-CL pool[m]; 1-acylglycerol-3P-CL pool[m]	No
(5Z,8Z,11Z)-eicosatrienoyl-CoA[c]	13	0.79117	9	0.44087	4	0.56039	(5Z,8Z,11Z)-eicosatrienoyl-CoA[c]	No
10,11-dihydro-LTB4[m]	7	0.79346	6	0.20617	1	0.79562	10,11-dihydro-LTB4[m]; 10,11-dihydro-LTB4[p]; 20-COOH-LTB4[p]	No
ceramide pool[r]	7	0.79494	1	0.90463	6	0.094834	ceramide pool[r]	No
20-COOH-LTB4[r]	9	0.79769	7	0.28536	2	0.71621	20-COOH-LTB4[r]; 20-COOH-LTE4[p]	No
propanoyl-CoA[m]	34	0.79806	18	0.19219	16	0.81019	propanoyl-CoA[m]	No
pantetheine[m]	4	0.79839	1	0.56206	3	0.43834	pantetheine[m]; N-pantothenoylcysteine[m]	No
nLc5Cer[c]	6	0.79916	3	0.73645	3	0.26351	nLc5Cer[c]	No
UDP-N-acetyl-D-galactosamine[g]	12	0.80074	4	0.70653	8	0.29373	UDP-N-acetyl-D-galactosamine[g]	No
CO2[c]	47	0.80083	27	0.36046	20	0.64239	CO2[c]	No
acyl-CoA-LD-TG3 pool[c]	3	0.80128	2	0.25313	1	0.74791	acyl-CoA-LD-TG3 pool[c]	No
chondroitin sulfate E (GalNAc4,6diS-GlcA), degradation product 6[l]	8	0.80267	1	0.88027	7	0.11924	chondroitin sulfate E (GalNAc4,6diS-GlcA), degradation product 6[l]	No
acetate[c]	27	0.8028	16	0.62715	11	0.37424	acetate[c]	No
tetracosanoyl-CoA[c]	17	0.80305	10	0.60818	7	0.39282	tetracosanoyl-CoA[c]; (15Z)-tetracosenoyl-CoA[c]	No
[protein]-N6-methyl-L-lysine[c]	25	0.80373	8	0.93301	17	0.066885	[protein]-N6-methyl-L-lysine[c]; [protein]-N6,N6-dimethyl-L-lysine[c]	No
HCO3-[s]	7	0.80523	2	0.85587	5	0.14365	HCO3-[s]	No
GM3[l]	4	0.80601	1	0.85014	3	0.1495	GM3[l]	No
CO2[r]	3	0.80609	2	0.31386	1	0.6871	CO2[r]	No
glycogenin G4G7[c]	3	0.80617	1	0.39938	2	0.6014	glycogenin G4G7[c]	No
pyridoxine[c]	4	0.80674	2	0.59879	2	0.4015	pyridoxine[c]; pyridoxamine[c]; pyridoxamine-phosphate[c]	No
chondroitin sulfate E (GalNAc4,6diS-GlcA), precursor 2[g]	3	0.80751	1	0.74888	2	0.25089	chondroitin sulfate E (GalNAc4,6diS-GlcA), precursor 2[g]	No
sulfite[c]	10	0.80788	1	0.97445	9	0.025318	sulfite[c]	Yes
chylomicron[s]	7	0.80831	2	0.81724	5	0.18239	chylomicron[s]; TAG-chylomicron pool[s]; VLDL[s]; TAG-VLDL pool[s]	No
D-glucitol[s]	7	0.80862	3	0.54476	4	0.45609	D-glucitol[s]; D-glucitol[l]; D-glucitol[g]	No
CO[c]	3	0.80928	2	0.56052	1	0.4398	CO[c]	No
guanine[c]	5	0.8131	4	0.18014	1	0.82131	guanine[c]	No
chondroitin sulfate C (GalNAc6S-GlcA) and D (GlcNAc6S-GlcA2S), precursor 1[g]	4	0.8165	2	0.63894	2	0.36123	chondroitin sulfate C (GalNAc6S-GlcA) and D (GlcNAc6S-GlcA2S), precursor 1[g]	No
O-propanoylcarnitine[c]	4	0.81665	2	0.79139	2	0.20836	O-propanoylcarnitine[c]; L-octanoylcarnitine[c]	No
alanine[c]	22	0.81713	13	0.14655	9	0.85523	alanine[c]	No
histone-N6-methyl-L-lysine[n]	27	0.81797	8	0.95194	19	0.047948	histone-N6-methyl-L-lysine[n]; histone-L-lysine[n]	No
fatty acid-LD-PC pool[c]	16	0.81824	5	0.9526	11	0.047142	fatty acid-LD-PC pool[c]; fatty acid-LD-PE pool[c]	No
16e-18-oxo-18-CoA-dinor-LTE4[p]	3	0.82005	3	0.25858	0	0.74246	16e-18-oxo-18-CoA-dinor-LTE4[p]; (3Z)-dodecenoyl-CoA[p]; (5Z)-dodecenoyl-CoA[p]; cis,cis-3,6-dodecadienoyl-CoA[p]	No
heparan sulfate, precursor 2[g]	3	0.82047	1	0.67586	2	0.3241	heparan sulfate, precursor 2[g]; heparan sulfate, precursor 3[g]; heparan sulfate, precursor 4[g]; heparan sulfate, precursor 5[g]; heparan sulfate, precursor 6[g]; heparan sulfate, precursor 7[g]; heparan sulfate, precursor 8[g]	No
dihomo-gamma-linolenate[c]	14	0.82271	9	0.32353	5	0.67838	dihomo-gamma-linolenate[c]	No
S-[2-carboxy-1-(1H-imidazol-4-yl)ethyl]-3-thiolactate[c]	13	0.82426	7	0.82407	6	0.17593	S-[2-carboxy-1-(1H-imidazol-4-yl)ethyl]-3-thiolactate[c]	No
chylomicron remnant[s]	8	0.82562	3	0.7539	5	0.246	chylomicron remnant[s]; VLDL remnant[s]	No
1,2-diacylglycerol-LD-TAG pool[c]	32	0.82699	16	0.74232	16	0.25862	1,2-diacylglycerol-LD-TAG pool[c]	No
GM2A-GM2[l]	4	0.82775	1	0.85217	3	0.14747	GM2A-GM2[l]	No
heparan sulfate, precursor 9[g]	5	0.82782	1	0.80993	4	0.18985	heparan sulfate, precursor 9[g]	No
phosphatidate-CL pool[m]	9	0.82964	5	0.45853	4	0.54265	phosphatidate-CL pool[m]	No
L-octanoylcarnitine[p]	3	0.83047	2	0.71146	1	0.2884	L-octanoylcarnitine[p]	No
pyridoxine-phosphate[c]	5	0.83104	3	0.50854	2	0.49235	pyridoxine-phosphate[c]	No
UDP-N-acetylglucosamine[c]	19	0.83383	10	0.68491	9	0.31598	UDP-N-acetylglucosamine[c]	No
HMG-CoA[m]	3	0.83426	2	0.41899	1	0.58174	HMG-CoA[m]	No
linoleate[c]	14	0.83444	8	0.46973	6	0.53187	linoleate[c]	No
O2[p]	14	0.83461	6	0.82249	8	0.17766	O2[p]	No
glyoxalate[c]	4	0.83807	3	0.37469	1	0.62621	glyoxalate[c]	No
UDP-glucuronate[g]	6	0.83912	1	0.80868	5	0.19109	UDP-glucuronate[g]	No
chondroitin sulfate E (GalNAc4,6diS-GlcA), degradation product 5[l]	6	0.83933	1	0.77808	5	0.22176	chondroitin sulfate E (GalNAc4,6diS-GlcA), degradation product 5[l]	No
10,11-dihydro-LTB4[c]	8	0.83958	6	0.253	2	0.74878	10,11-dihydro-LTB4[c]	No
3-phosphoserine[c]	3	0.84053	2	0.29063	1	0.71037	3-phosphoserine[c]	No
tricosanoyl-CoA[c]	12	0.84102	8	0.38966	4	0.6118	tricosanoyl-CoA[c]; hexacosanoyl-CoA[c]; hexacosenoyl-CoA[c]; 12,15,18,21-tetracosatetraenoyl-CoA[c]; (9Z,12Z,15Z,18Z)-tetracosatetraenoyl-CoA[c]	No
(9Z,12Z,15Z,18Z,21Z)-tetracosapentaenoyl-CoA[c]	15	0.84277	10	0.39822	5	0.60386	(9Z,12Z,15Z,18Z,21Z)-tetracosapentaenoyl-CoA[c]	No
tiglyl-CoA[m]	6	0.84303	4	0.17627	2	0.82493	tiglyl-CoA[m]	No
(9E)-tetradecenoic acid[c]	13	0.8446	8	0.38994	5	0.61143	(9E)-tetradecenoic acid[c]; (7Z)-tetradecenoic acid[c]; physeteric acid[c]; palmitolate[c]; 7-palmitoleic acid[c]; (10Z)-heptadecenoic acid[c]; 9-heptadecylenic acid[c]; stearate[c]; (13Z)-octadecenoic acid[c]; cis-vaccenic acid[c]; oleate[c]; elaidate[c]; (7Z)-octadecenoic acid[c]; (6Z,9Z)-octadecadienoic acid[c]; nonadecylic acid[c]; eicosanoate[c]; (13Z)-eicosenoic acid[c]; cis-gondoic acid[c]…	No
3-methylcrotonyl-CoA[m]	4	0.8453	3	0.2546	1	0.74648	3-methylcrotonyl-CoA[m]	No
(6Z,9Z,12Z,15Z,18Z)-tetracosapentaenoyl-CoA[c]	11	0.84593	7	0.44997	4	0.5515	(6Z,9Z,12Z,15Z,18Z)-tetracosapentaenoyl-CoA[c]	No
protoporphyrinogen IX[c]	3	0.84633	2	0.4315	1	0.5692	protoporphyrinogen IX[c]	No
(6Z,9Z,12Z,15Z,18Z,21Z)-tetracosahexaenoyl-CoA[c]	14	0.8468	9	0.46756	5	0.53404	(6Z,9Z,12Z,15Z,18Z,21Z)-tetracosahexaenoyl-CoA[c]	No
methacrylyl-CoA[m]	4	0.84729	2	0.27488	2	0.72619	methacrylyl-CoA[m]	No
ADP[g]	3	0.85039	3	0.26332	0	0.73771	ADP[g]	No
beta-1,4-mannose-N-acetylglucosamine[l]	4	0.85049	0	0.81262	4	0.18708	beta-1,4-mannose-N-acetylglucosamine[l]; mannose[l]	No
uracil[c]	3	0.85082	2	0.34281	1	0.6581	uracil[c]	No
choline[c]	10	0.85114	2	0.97359	8	0.026167	choline[c]	No
inositol-1-phosphate[c]	13	0.85139	4	0.92886	9	0.070916	inositol-1-phosphate[c]	No
chondroitin sulfate B (IdoA2S-GalNAc4S), precursor 4[g]	3	0.85177	1	0.76972	2	0.22999	chondroitin sulfate B (IdoA2S-GalNAc4S), precursor 4[g]	No
arachidonate[c]	17	0.85183	10	0.53921	7	0.46205	arachidonate[c]	No
nm4masn[g]	3	0.85314	0	0.75861	3	0.24113	nm4masn[g]	No
[protein]-L-serine[g]	8	0.85365	3	0.67291	5	0.32735	[protein]-L-serine[g]	No
hypoxanthine[c]	3	0.85391	3	0.27943	0	0.72158	hypoxanthine[c]	No
CMP[m]	3	0.85462	3	0.27915	0	0.72187	CMP[m]	No
(2R,6S,10S)-pristanate[p]	7	0.85513	5	0.44674	2	0.55454	(2R,6S,10S)-pristanate[p]	No
zinc[c]	12	0.85612	6	0.52327	6	0.47775	zinc[c]	No
m3emgacpail heparan sulfate[r]	3	0.85721	1	0.75922	2	0.24052	m3emgacpail heparan sulfate[r]	No
UDP-glucuronate[c]	4	0.85899	2	0.52297	2	0.47754	UDP-glucuronate[c]	No
EPA[c]	16	0.85955	11	0.22029	5	0.78175	EPA[c]	No
6,7-dihydro-5-oxo-LTB4[c]	6	0.85956	4	0.52278	2	0.47787	6,7-dihydro-5-oxo-LTB4[c]; 6,7-dihydro-5-oxo-LTB4[m]; 6,7-dihydro-5-oxo-LTB4[r]; 6,7-dihydro-5-oxo-LTB4[p]; 6,7-dihydro-5-oxo-12-epi-LTB4[c]; 6,7-dihydro-5-oxo-12-epi-LTB4[m]; 6,7-dihydro-5-oxo-12-epi-LTB4[r]; 6,7-dihydro-5-oxo-12-epi-LTB4[p]	No
HCO3-[c]	16	0.85964	9	0.66538	7	0.33543	HCO3-[c]	No
FAD[s]	7	0.8604	2	0.55895	5	0.44183	FAD[s]	No
4-nitrophenyl-phosphate[s]	4	0.86056	2	0.65929	2	0.34081	4-nitrophenyl-phosphate[s]; PNP[s]	No
glycerol[c]	7	0.86185	3	0.49434	4	0.50674	glycerol[c]	No
glutaryl-CoA[m]	5	0.86681	3	0.41217	2	0.58903	glutaryl-CoA[m]	No
12(S)-HETE[c]	5	0.86731	3	0.66326	2	0.33704	12(S)-HETE[c]	No
fatty acid-LD-PI pool[c]	5	0.86754	2	0.72277	3	0.2773	fatty acid-LD-PI pool[c]; fatty acid-LD-PS pool[c]	No
N-acetyl-D-glucosaminylphosphatidylinositol[c]	7	0.86768	3	0.70391	4	0.29618	N-acetyl-D-glucosaminylphosphatidylinositol[c]; N-acetyl-D-glucosaminylphosphatidylinositol[r]	No
dextrin[c]	4	0.86837	2	0.61568	2	0.38456	dextrin[c]; dextrin(n-1)[c]	No
N-acetylneuraminate[l]	6	0.86868	3	0.4039	3	0.59709	N-acetylneuraminate[l]	No
GDP-mannose[c]	11	0.86892	5	0.7123	6	0.28814	GDP-mannose[c]	No
arachidonyl-CoA[m]	6	0.86985	2	0.37525	4	0.6258	arachidonyl-CoA[m]; dihomo-gamma-linolenoyl-CoA[m]; (13Z)-eicosenoyl-CoA[m]; heneicosanoyl-CoA[m]; docosanoyl-CoA[m]; (13Z)-docosenoyl-CoA[m]; linoleoyl-CoA[m]	No
palmitoyl-CoA[c]	26	0.87106	12	0.74638	14	0.25447	palmitoyl-CoA[c]	No
prostaglandin H2[c]	3	0.8738	2	0.40816	1	0.5926	prostaglandin H2[c]; prostaglandin H1[c]	No
isovaleryl-CoA[m]	5	0.87425	3	0.31076	2	0.69067	isovaleryl-CoA[m]	No
heparan sulfate, precursor 10[g]	3	0.87466	1	0.74884	2	0.25093	heparan sulfate, precursor 10[g]	No
AMP[r]	6	0.87597	5	0.33359	1	0.66754	AMP[r]	No
PI pool[c]	52	0.87609	23	0.75172	29	0.24947	PI pool[c]	No
5-oxo-12(R)-hydroxy-eicosa-(8E,10E,14Z)-trienoyl-CoA[c]	5	0.87724	4	0.40276	1	0.59847	5-oxo-12(R)-hydroxy-eicosa-(8E,10E,14Z)-trienoyl-CoA[c]; 5-oxo-12(R)-hydroxy-eicosa-(8E,10E,14Z)-trienoyl-CoA[r]; 5-oxo-12(S)-hydroxy-eicosa-(8E,10E,14Z)-trienoyl-CoA[c]; 5-oxo-12(S)-hydroxy-eicosa-(8E,10E,14Z)-trienoyl-CoA[r]; 20-CoA-20-oxo-LTB4[c]; 20-CoA-20-oxo-LTB4[r]; 10,11-dihydro-LTB4-CoA[c]; 10,11-dihydro-LTB4-CoA[r]	No
sulfate[l]	13	0.87773	2	0.95498	11	0.044806	sulfate[l]	No
crotonyl-CoA[m]	9	0.87892	4	0.26747	5	0.73411	crotonyl-CoA[m]	No
keratan sulfate I biosynthesis, precursor 36[g]	5	0.87914	2	0.85382	3	0.14586	keratan sulfate I biosynthesis, precursor 36[g]; keratan sulfate II biosynthesis, precursor 10[g]; keratan sulfate II (core 4-linked), biosynthesis, precursor 10[g]	No
L-carnitine[p]	7	0.87943	2	0.87927	5	0.12021	L-carnitine[p]	No
core 2[g]	4	0.88157	2	0.83215	2	0.16752	core 2[g]	No
FAD[c]	17	0.88206	8	0.45401	9	0.54754	FAD[c]	No
[protein]-tyrosine-phosphate[c]	115	0.88721	49	0.98035	66	0.019811	[protein]-tyrosine-phosphate[c]	No
[protein]-L-tyrosine[c]	117	0.88859	51	0.97224	66	0.027955	[protein]-L-tyrosine[c]	No
acyl-CoA-LD-SM pool[c]	12	0.88879	5	0.66245	7	0.338	acyl-CoA-LD-SM pool[c]	No
keratan sulfate I biosynthesis, precursor 5[g]	5	0.88977	1	0.87104	4	0.1286	keratan sulfate I biosynthesis, precursor 5[g]; keratan sulfate I biosynthesis, precursor 8[g]; keratan sulfate I biosynthesis, precursor 11[g]; keratan sulfate I biosynthesis, precursor 14[g]; keratan sulfate I biosynthesis, precursor 17[g]; keratan sulfate I biosynthesis, precursor 20[g]; keratan sulfate I biosynthesis, precursor 23[g]; keratan sulfate I biosynthesis, precursor 26[g]; keratan s…	No
N-acetylglucosamine-6-phosphate[c]	4	0.88987	1	0.39338	3	0.60748	N-acetylglucosamine-6-phosphate[c]	No
D-4-phosphopantothenate[c]	5	0.89147	2	0.53236	3	0.46844	D-4-phosphopantothenate[c]	No
CO2[m]	27	0.89182	15	0.09968	12	0.90196	CO2[m]	No
deamido-NAD[c]	4	0.89193	2	0.33404	2	0.66695	deamido-NAD[c]	No
apoC-lys_btn[c]	3	0.89214	2	0.62417	1	0.37595	apoC-lys_btn[c]	No
butyryl-CoA[c]	17	0.89425	5	0.97666	12	0.023165	butyryl-CoA[c]	Yes
sulfate[c]	7	0.89453	1	0.85632	6	0.1432	sulfate[c]	No
O-acetylcarnitine[c]	5	0.89515	2	0.78947	3	0.21037	O-acetylcarnitine[c]	No
GD1b[c]	5	0.89957	4	0.084775	1	0.91633	GD1b[c]; GT1b[c]	No
pyridoxal[c]	6	0.9006	2	0.70999	4	0.29005	pyridoxal[c]	No
CoA[c]	131	0.90112	59	0.81269	72	0.18925	CoA[c]	No
GA1[c]	6	0.9025	2	0.87224	4	0.12741	GA1[c]	No
phosphopantetheine[c]	7	0.90328	3	0.39107	4	0.61042	phosphopantetheine[c]	No
phosphatidate-LD-TAG pool[c]	17	0.90391	9	0.62121	8	0.37974	phosphatidate-LD-TAG pool[c]	No
retinyl-ester[c]	6	0.90399	2	0.72331	4	0.27669	retinyl-ester[c]	No
ATP[g]	10	0.90416	6	0.4024	4	0.59893	ATP[g]	No
AMP[p]	7	0.90429	6	0.30349	1	0.69823	AMP[p]; ATP[p]	No
10,11-dihydro-LTB4[r]	6	0.90531	4	0.46806	2	0.53275	10,11-dihydro-LTB4[r]	No
malonyl-carnitin[c]	5	0.90684	2	0.78282	3	0.21705	malonyl-carnitin[c]	No
pyridoxal-phosphate[c]	7	0.90708	3	0.63011	4	0.37033	pyridoxal-phosphate[c]	No
L-lactate[p]	4	0.90773	3	0.46179	1	0.5389	L-lactate[p]	No
chondroitin sulfate C (GalNAc6S-GlcA), degradation product 3[l]	8	0.90824	2	0.82055	6	0.1791	chondroitin sulfate C (GalNAc6S-GlcA), degradation product 3[l]; chondroitin sulfate D (GlcNAc6S-GlcA2S), degradation product 4[l]	No
gpi heparan sulfate[r]	8	0.90825	2	0.87662	6	0.12289	gpi heparan sulfate[r]	No
sphingosine[c]	11	0.90833	2	0.90427	9	0.095515	sphingosine[c]	No
3-mercaptolactate[c]	3	0.90863	2	0.55314	1	0.44721	3-mercaptolactate[c]	No
(R)-4-phosphopantothenoyl-cysteine[m]	5	0.91076	1	0.57067	4	0.42999	(R)-4-phosphopantothenoyl-cysteine[m]	No
S-aminomethyldihydrolipoamide[m]	4	0.91222	1	0.78545	3	0.21431	S-aminomethyldihydrolipoamide[m]; lipoylprotein[m]; S-aminomethyldihydrolipoylprotein[m]; dihydrolipoylprotein[m]	No
chondroitin sulfate A (GalNAc4S-GlcA), B (IdoA2S-GalNAc4S), and E (GalNAc4,6diS-GlcA), precursor 1[g]	6	0.91373	2	0.83961	4	0.16009	chondroitin sulfate A (GalNAc4S-GlcA), B (IdoA2S-GalNAc4S), and E (GalNAc4,6diS-GlcA), precursor 1[g]	No
keratan sulfate I biosynthesis, precursor 2[g]	8	0.91392	3	0.79815	5	0.20158	keratan sulfate I biosynthesis, precursor 2[g]; keratan sulfate I biosynthesis, precursor 3[g]; keratan sulfate I biosynthesis, precursor 6[g]; keratan sulfate I biosynthesis, precursor 9[g]; keratan sulfate I biosynthesis, precursor 12[g]; keratan sulfate I biosynthesis, precursor 15[g]; keratan sulfate I biosynthesis, precursor 18[g]; keratan sulfate I biosynthesis, precursor 21[g]; keratan sul…	No
de-Fuc, GlcNAc removed PA6 (wo peptide linkage)[l]	4	0.91488	1	0.78396	3	0.21581	de-Fuc, GlcNAc removed PA6 (wo peptide linkage)[l]	No
galactose[l]	9	0.9169	1	0.94667	8	0.052994	galactose[l]	No
keratan sulfate I biosynthesis, precursor 1[g]	5	0.91846	3	0.44964	2	0.55145	keratan sulfate I biosynthesis, precursor 1[g]	No
11-cis-retinol[c]	5	0.9188	2	0.47104	3	0.52998	11-cis-retinol[c]	No
heparan sulfate, precursor 1[g]	4	0.91931	2	0.64642	2	0.35372	heparan sulfate, precursor 1[g]	No
GM1b[g]	5	0.92116	3	0.51203	2	0.48885	GM1b[g]; GM1b[c]	No
2-methylbutyryl-CoA[m]	5	0.92358	2	0.39742	3	0.60382	2-methylbutyryl-CoA[m]	No
CDP-diacylglycerol-CL pool[m]	3	0.92496	3	0.35265	0	0.64824	CDP-diacylglycerol-CL pool[m]	No
H2O2[p]	11	0.92499	5	0.72519	6	0.27521	H2O2[p]	No
1-acylglycerol-chylomicron pool[c]	3	0.92625	1	0.60363	2	0.39656	1-acylglycerol-chylomicron pool[c]; 1-acylglycerol-VLDL pool[c]	No
butyryl-CoA[m]	26	0.92763	11	0.69697	15	0.30418	butyryl-CoA[m]	No
sphingosylphosphorylcholine[c]	4	0.92766	1	0.51224	3	0.48831	sphingosylphosphorylcholine[c]; SM pool[l]; phosphocholine[l]	No
keratan sulfate I, degradation product 6[l]	8	0.92876	1	0.91894	7	0.080544	keratan sulfate I, degradation product 6[l]; keratan sulfate I, degradation product 9[l]; keratan sulfate I, degradation product 12[l]; keratan sulfate I, degradation product 15[l]; keratan sulfate I, degradation product 18[l]; keratan sulfate I, degradation product 21[l]; keratan sulfate I, degradation product 24[l]; keratan sulfate I, degradation product 27[l]; keratan sulfate I, degradation pr…	No
malonyl-CoA[m]	4	0.92927	1	0.74406	3	0.2558	malonyl-CoA[m]	No
n2m2mn[l]	7	0.92948	1	0.89714	6	0.10233	n2m2mn[l]; chondroitin sulfate C (GalNAc6S-GlcA), free chain[l]; chondroitin sulfate C (GalNAc6S-GlcA), degradation product 1[l]; chondroitin sulfate C (GalNAc6S-GlcA), degradation product 4[l]; chondroitin sulfate D (GlcNAc6S-GlcA2S), free chain[l]; chondroitin sulfate D (GlcNAc6S-GlcA2S), degradation product 1[l]; chondroitin sulfate D (GlcNAc6S-GlcA2S), degradation product 5[l]; chondroitin su…	No
glycine[m]	8	0.93061	3	0.39156	5	0.60993	glycine[m]	No
chondroitin sulfate A (GalNAc4S-GlcA) proteoglycan[g]	4	0.9314	2	0.73034	2	0.26956	chondroitin sulfate A (GalNAc4S-GlcA) proteoglycan[g]	No
ethanolamine-phosphate[c]	4	0.93141	1	0.82932	3	0.17036	ethanolamine-phosphate[c]	No
chondroitin sulfate E (GalNAc4,6diS-GlcA), precursor 5a[g]	4	0.93164	2	0.7305	2	0.26939	chondroitin sulfate E (GalNAc4,6diS-GlcA), precursor 5a[g]	No
phosphocholine[c]	6	0.93711	2	0.54608	4	0.45449	phosphocholine[c]	No
phosphopantetheine[m]	6	0.93962	2	0.53138	4	0.46924	phosphopantetheine[m]	No
G00020[g]	3	0.93979	1	0.72315	2	0.27668	G00020[g]; n3m2masn[g]	No
oxalate[c]	7	0.94103	3	0.74479	4	0.25511	oxalate[c]	No
fructose-2,6-bisphosphate[c]	3	0.94264	2	0.49226	1	0.50827	fructose-2,6-bisphosphate[c]	No
dihydrolipoamide[m]	7	0.94391	4	0.52508	3	0.47586	dihydrolipoamide[m]	No
dodecanoylcarnitine[c]	6	0.94433	2	0.78658	4	0.21324	dodecanoylcarnitine[c]; tridecanoylcarnitine[c]; tetradecanoylcarnitine[c]; tetradecenoylcarnitine(5)[c]; tetradecenoylcarnitine(7)[c]; tetradecenoylcarnitine(9)[c]; pentadecanoylcarnitine[c]; L-palmitoylcarnitine[c]; hexadecenoylcarnitine(9)[c]; palmitoleoyl-carnitine[c]; heptadecanoylcarnitine[c]; heptadecenoylcarnitine(7)[c]; heptadecenoylcarnitine(8)[c]; stearoylcarnitine[c]; octadecenoylcarn…	No
1-lysolecithin pool[c]	4	0.94579	1	0.62018	3	0.38004	1-lysolecithin pool[c]; 11-cis-retinyl-palmitate[c]	No
stearoyl-CoA[r]	8	0.94588	5	0.41185	3	0.58957	stearoyl-CoA[r]	No
lauroyl-CoA[r]	7	0.94661	4	0.48675	3	0.51436	lauroyl-CoA[r]; tridecanoyl-CoA[r]; myristoyl-CoA[r]; 5-tetradecenoyl-CoA[r]; (9E)-tetradecenoyl-CoA[r]; (7Z)-tetradecenoyl-CoA[r]; pentadecanoyl-CoA[r]; 7-hexadecenoyl-CoA[r]; palmitoleoyl-CoA[r]; heptadecanoyl-CoA[r]; (10Z)-heptadecenoyl-CoA[r]; 9-heptadecenoyl-CoA[r]; oleoyl-CoA[r]; (9E)-octadecenoyl-CoA[r]; (13Z)-octadecenoyl-CoA[r]; cis-vaccenoyl-CoA[r]; (6Z,9Z)-octadecadienoyl-CoA[r]; nonad…	No
palmitoyl-CoA[r]	8	0.94999	5	0.42101	3	0.58038	palmitoyl-CoA[r]	No
(R)-4-phosphopantothenoyl-cysteine[c]	6	0.95057	2	0.54664	4	0.45394	(R)-4-phosphopantothenoyl-cysteine[c]	No
CoA[r]	9	0.95105	6	0.37037	3	0.63106	CoA[r]	No
keratan sulfate I biosynthesis, precursor 4[g]	5	0.95363	2	0.51673	3	0.48413	keratan sulfate I biosynthesis, precursor 4[g]; keratan sulfate I biosynthesis, precursor 7[g]; keratan sulfate I biosynthesis, precursor 10[g]; keratan sulfate I biosynthesis, precursor 13[g]; keratan sulfate I biosynthesis, precursor 16[g]; keratan sulfate I biosynthesis, precursor 19[g]; keratan sulfate I biosynthesis, precursor 22[g]; keratan sulfate I biosynthesis, precursor 25[g]; keratan s…	No
ubiquitin C terminal thiolester[c]	46	0.95679	19	0.8892	27	0.11111	ubiquitin C terminal thiolester[c]; thiol[c]	No
m3gacpail heparan sulfate[r]	10	0.95838	3	0.88812	7	0.1116	m3gacpail heparan sulfate[r]	No
em2emgacpail heparan sulfate[r]	9	0.96161	3	0.8691	6	0.13061	em2emgacpail heparan sulfate[r]	No
chondroitin sulfate E (GalNAc4,6diS-GlcA), degradation product 1[l]	5	0.96205	1	0.80536	4	0.19445	chondroitin sulfate E (GalNAc4,6diS-GlcA), degradation product 1[l]	No
l2n2m2mn[l]	4	0.96582	1	0.75792	3	0.24191	l2n2m2mn[l]; keratan sulfate I, degradation product 4[l]; keratan sulfate I, degradation product 5[l]; keratan sulfate II (core 2-linked)[l]; keratan sulfate II (core 2-linked), degradation product 1[l]; keratan sulfate II (core 2-linked), degradation product 2[l]; core 6[l]; keratan sulfate II (core 4-linked)[l]; keratan sulfate II (core 4-linked), degradation product 1[l]; keratan sulfate II (c…	No
1D-myo-inositol-1,4-bisphosphate[c]	11	0.96669	4	0.91951	7	0.080246	1D-myo-inositol-1,4-bisphosphate[c]	No
O-butanoylcarnitine[m]	3	0.96747	2	0.49098	1	0.50955	O-butanoylcarnitine[m]	No
L-carnitine[s]	3	0.96816	0	0.61174	3	0.38842	L-carnitine[s]	No
O-propanoylcarnitine[p]	3	0.97145	2	0.4944	1	0.50612	O-propanoylcarnitine[p]; malonyl-carnitin[r]	No
pantetheine[c]	6	0.9733	2	0.52407	4	0.47658	pantetheine[c]; N-pantothenoylcysteine[c]	No
glycophosphatidylinositol-(GPI)-anchored-protein-precursor[r]	5	0.97429	2	0.62332	3	0.37714	glycophosphatidylinositol-(GPI)-anchored-protein-precursor[r]; gpi_sig[r]; m3gacpail_prot heparan sulfate[r]; mem2emgacpail_prot heparan sulfate[r]	No
em2emgacpail_prot heparan sulfate[r]	6	0.97597	2	0.67588	4	0.32427	em2emgacpail_prot heparan sulfate[r]; gpi_prot heparan sulfate[r]	No
ceramide pool[c]	22	0.97701	5	0.95841	17	0.04149	ceramide pool[c]	No
activation-ppara[m]	5	0.97738	2	0.76718	3	0.23274	activation-ppara[m]	No
D-myo-inositol-1,4,5-trisphosphate[c]	13	0.9781	5	0.91483	8	0.084966	D-myo-inositol-1,4,5-trisphosphate[c]	No
keratan sulfate I, degradation product 3[l]	5	0.981	1	0.76061	4	0.23933	keratan sulfate I, degradation product 3[l]	No
1D-myo-inositol-1,3,4,5-tetrakisphosphate[c]	6	0.98233	1	0.77172	5	0.22814	1D-myo-inositol-1,3,4,5-tetrakisphosphate[c]	No
L-carnitine[r]	4	0.98297	2	0.54033	2	0.46013	L-carnitine[r]	No
keratan sulfate II biosynthesis, precursor 1[g]	7	0.98412	3	0.79182	4	0.2079	keratan sulfate II biosynthesis, precursor 1[g]; keratan sulfate II (core 4-linked), biosynthesis, precursor 1[g]	No
1D-myo-inositol-1,3,4-trisphosphate[c]	5	0.98557	1	0.71668	4	0.28342	1D-myo-inositol-1,3,4-trisphosphate[c]	No
mem2emgacpail heparan sulfate[r]	8	0.98569	3	0.7449	5	0.25504	mem2emgacpail heparan sulfate[r]	No
protamine[c]	167	0.98794	65	0.99966	102	0.00034242	protamine[c]; O-phosphoprotamine[c]	Yes
L-carnitine[c]	22	0.98893	7	0.96683	15	0.033062	L-carnitine[c]	No
O-acetylcarnitine[m]	4	0.99052	3	0.49507	1	0.50553	O-acetylcarnitine[m]; O-propanoylcarnitine[m]	No
choline[s]	4	0.99256	1	0.68809	3	0.31193	choline[s]	No
sialyl-T antigen[g]	3	0.99342	2	0.44907	1	0.55159	sialyl-T antigen[g]; GA1[g]; GD1a[g]; GT1b[g]; GM1[g]; GD1b[g]; galactosylgloboside[c]	No
galactosylgloboside[g]	4	0.99393	3	0.41295	1	0.58786	galactosylgloboside[g]	No
phosphoprotein[c]	326	0.99404	134	0.99998	192	2.0942e-05	phosphoprotein[c]	Yes
L-carnitine[m]	22	0.9941	8	0.95619	14	0.043713	L-carnitine[m]	No
keratan sulfate II (core 4-linked), biosynthesis, precursor 2[g]	7	0.99424	4	0.46174	3	0.53948	keratan sulfate II (core 4-linked), biosynthesis, precursor 2[g]	No
[protein][c]	327	0.99488	134	0.99999	193	1.4314e-05	[protein][c]	No
malonyl-carnitin[m]	5	0.99561	3	0.52005	2	0.48081	malonyl-carnitin[m]; dodecanoylcarnitine[m]; tridecanoylcarnitine[m]; tetradecanoylcarnitine[m]; tetradecenoylcarnitine(5)[m]; tetradecenoylcarnitine(7)[m]; tetradecenoylcarnitine(9)[m]; pentadecanoylcarnitine[m]; L-palmitoylcarnitine[m]; hexadecenoylcarnitine(9)[m]; palmitoleoyl-carnitine[m]; heptadecanoylcarnitine[m]; heptadecenoylcarnitine(7)[m]; heptadecenoylcarnitine(8)[m]; stearoylcarnitine…	No
