# Supplementary material for: Single-cell transcriptomics identifies CD44 as a marker and regulator of endothelial to haematopoietic transition
Source: Nat Commun. 2020 Jan 29;11:586. doi: 10.1038/s41467-019-14171-5 (PMC6989687; doi:10.1038/s41467-019-14171-5)
Supplement: Supplementary file 13 — Supplementary Data 9 [file 41467_2019_14171_MOESM13_ESM.xlsx]

## Sheet: log2ex_data
ID	P1_CD44neg_01_01	P1_CD44neg_01_02	P1_CD44neg_01_05	P1_CD44neg_01_06	P1_CD44neg_01_07	P1_CD44neg_01_08	P1_CD44neg_01_09	P1_CD44neg_01_10	P1_CD44neg_01_12	P1_CD44neg_01_13	P1_CD44neg_01_14	P1_CD44neg_01_15	P1_CD44neg_01_16	P1_CD44neg_01_17	P1_CD44neg_01_19	P1_CD44neg_01_20	P1_CD44neg_01_21	P1_CD44neg_01_22	P1_CD44neg_01_23	P1_CD44low/C-kit-_01_01	P1_CD44low/C-kit-_01_02	P1_CD44low/C-kit-_01_03	P1_CD44low/C-kit-_01_04	P1_CD44low/C-kit-_01_05	P1_CD44low/C-kit-_01_06	P1_CD44low/C-kit-_01_07	P1_CD44low/C-kit-_01_08	P1_CD44low/C-kit-_01_09	P1_CD44low/C-kit-_01_10	P1_CD44low/C-kit-_01_11	P1_CD44low/C-kit-_01_12	P1_CD44low/C-kit-_01_13	P1_CD44low/C-kit-_01_14	P1_CD44low/C-kit-_01_15	P1_CD44low/C-kit-_01_16	P1_CD44low/C-kit-_01_17	P1_CD44low/C-kit-_01_18	P1_CD44low/C-kit-_01_19	P1_CD44low/C-kit-_01_20	P1_CD44low/C-kit-_01_21	P1_CD44low/C-kit-_01_22	P1_CD44low/C-kit-_01_23	P1_CD44low/C-kit+_01_01	P2_CD44low/C-kit-_01_01	P2_CD44low/C-kit-_01_02	P2_CD44low/C-kit-_01_03	P2_CD44low/C-kit-_01_04	P2_CD44low/C-kit-_01_05	P2_CD44low/C-kit-_01_06
ACTA2	0	0	0	0	0	0	0	0	0	0	0	0	0	0	0	0	0	0	0	0	4.08069	8.85131	0	0	5.89838	0	0	5.74339	0	4.44132	9.2224	5.78471	0	6.63133	8.79119	0	9.62954	5.66444	5.31433	5.58891	0	0	12.8957	0	0	6.29178	0	5.52454	0
ACVRL1	4.84173	6.24163	7.74892	8.01117	7.36228	6.89134	6.33326	6.66505	8.6934	7.19057	8.31692	9.50422	7.28975	7.19663	8.65178	6.13853	8.68829	8.02965	7.42901	8.94055	8.21209	9.01229	4.33833	8.83591	6.02112	8.43361	8.98829	7.70522	7.10441	8.62255	8.63129	8.73322	9.71422	6.85551	8.80349	5.85651	9.05214	8.00573	8.76271	6.82212	6.74947	7.82201	9.16438	7.38599	7.30547	8.08289	6.14833	8.87689	8.17458
Adgrg1	0	0	0	0	4.35117	3.93006	0	6.36888	0	0	0	7.01514	0	0	0	0	0	7.07276	5.15124	0	9.33181	4.76464	0	6.0677	5.35447	7.01629	0	5.41771	0	0	0	6.7861	7.59799	0	0	4.99177	6.23548	0	0	0	0	5.1967	7.54603	5.69791	5.2361	5.75263	0	0	5.16288
ALOX5AP	0	0	3.00621	0	0	0	0	0	0	4.11042	0	0	3.35342	0	4.57149	0	0	0	0	3.94696	0	4.08639	8.09292	4.2783	0	0	4.76444	0	0	0	0	0	0	0	6.04125	0	0	0	6.50703	4.78746	0	3.64006	5.62346	2.77834	0	3.84595	4.93965	0	5.8479
Angpt1	0	0	0	0	0	0	2.25994	0	0	0	0	0	3.6079	0	3.95176	3.961	0	0	0	0	4.36877	3.21684	0	0	3.50676	4.48049	6.33765	0	3.05536	0	0	0	4.4165	0	3.77594	0	0	3.66788	0	4.78035	0	5.5757	5.72792	1.75693	0	4.04194	0	0	4.47525
ATP2A3	0	0	0	0	4.21995	0	0	0	2.82529	0	0	0	0.42813	0	2.44429	0	0	2.12536	1.32317	1.88989	4.76791	5.33872	6.24898	1.83074	0	1.28772	0	0	1.25888	4.02875	0	0	5.03471	0	0	0	3.87105	2.00408	1.69155	3.9846	3.7176	0	4.82522	0	1.08805	4.39693	0	0	1.19415
Bcl11a	0	0	0	0	3.62781	0	0	0	0	0	4.06784	6.15926	0	3.78388	0	0	3.17639	0	0	3.2923	0	4.53828	0	0	3.40556	0	7.88744	7.5547	5.39701	5.6503	4.88798	6.56965	6.69616	6.45136	6.81301	0	0	6.14649	5.91217	6.06226	4.53921	0	7.8543	5.8226	5.40983	4.4671	0	0	0
BMP4	4.54121	8.23739	2.9498	0	5.76879	0	8.30754	4.2841	4.21891	8.34988	0	0	5.08568	7.43012	9.25322	5.5069	0	4.65874	4.01541	0	0	0	0	0	0	0	6.51823	5.77485	0	0	0	0	0	0	0	0	0	4.28283	0	0	3.94605	0	5.84843	0	0	0	0	0	0
Cbfa2t3	0	2.64538	0	0	4.93251	0	2.52793	3.05823	6.84413	0	6.32912	3.10378	0	2.10358	8.42439	2.61347	0	4.48948	5.07839	0	3.85974	5.84856	0	3.42472	0	5.51323	6.15937	6.21906	3.65821	6.0698	6.10568	8.87332	7.66311	4.17498	5.30179	0	5.9218	5.76354	7.39176	5.86478	2.81815	3.50703	8.02869	1.40404	3.22522	2.97977	0	5.82525	3.63485
Cbfb	2.70376	0	0.101934	2.34546	0	0	3.09222	0	5.65775	4.09514	5.49353	3.76232	0	0	4.60112	0.914747	3.24612	4.36147	0	2.68771	0	0	3.31168	0	0	3.92765	0	4.10659	0	2.66517	2.49117	3.73925	4.18798	0	2.91397	0	3.9552	0	3.49612	0.737699	0	0	5.23672	2.17667	0	0	0	0	3.93855
CD44	0	0	0	0	0	0	0	0	0	0	0	4.8934	0	0	5.94888	4.87935	0	0	0	9.15457	7.42392	6.39181	8.5191	7.36676	8.34503	8.04894	9.5353	7.6967	6.27506	9.74436	7.96607	6.89728	8.78167	6.03665	7.35756	7.47072	8.98742	7.87328	7.55055	7.57054	8.44917	8.0223	9.7087	7.73039	7.12574	7.75401	0	5.62844	8.22368
CD47	5.28166	5.61545	7.23011	7.59113	8.22877	5.21781	7.44973	8.05543	7.69319	7.12217	7.05534	7.82648	6.22702	6.5015	6.57863	7.12078	5.91996	9.163	6.31154	6.86666	7.29225	7.03059	7.43384	5.69226	0	5.19153	6.75402	6.86021	5.16153	5.43468	4.48567	7.33869	8.193	0	6.52356	5.82028	7.57875	0	5.3939	5.13845	0	6.50182	8.36649	5.91863	0	5.46956	0	5.50524	5.92673
CDH2	3.98596	3.6313	4.2311	8.33729	4.81159	1.57766	2.48591	5.18958	6.72577	6.03375	6.48745	6.78757	6.19957	6.85428	4.58019	6.53305	8.16735	6.50749	7.22786	7.62816	5.52565	0	0	5.25457	4.25736	0	6.7843	5.04302	3.07758	7.41276	4.17732	5.26036	7.09811	4.03086	4.22193	4.70814	7.64039	4.72212	6.20916	3.64794	6.83486	5.60056	8.57174	4.56638	5.99619	5.58033	4.79372	6.44756	3.65895
CDH5	7.81372	9.24721	9.45698	10.4487	9.20062	9.36151	9.01219	10.0989	10.9993	10.7963	9.19463	10.7899	9.84355	9.19793	10.7776	10.2487	10.1998	11.2338	9.34216	11.1698	10.725	10.5472	0	11.2657	10.6079	10.3404	11.4307	10.2196	9.62963	11.7183	10.5461	10.8936	12.032	9.24723	10.8098	9.59528	10.5237	11.0839	11.3781	9.3887	10.8772	11.2246	11.2937	10.2752	10.5815	10.3129	9.76371	10.7581	10.3911
Col3a1	0	5.31087	0	0	7.99498	0	0	0	0	0	7.50445	0	3.65031	0	0	0	0	0	0	6.76232	3.96251	0	0	0	0	0	5.47464	0	0	0	0	0	4.59348	3.58391	0	3.62344	4.7948	0	0	3.62746	4.70463	0	4.50839	0	0	0	0	4.29773	5.80079
COL4A2	3.02675	5.19315	7.10708	8.72366	6.76842	6.71388	6.15634	7.9266	8.4274	8.42535	7.02085	9.54537	7.95463	6.90326	7.94915	7.88035	7.68164	9.67108	6.88814	9.54276	9.24601	8.57824	0	8.6004	9.0539	7.92893	9.69003	7.23348	7.27228	10.1273	7.85524	9.24526	10.2787	6.32867	9.38954	6.65324	10.0701	8.71491	9.61265	8.0747	8.76863	9.69014	9.41696	8.82014	8.68216	9.58961	7.43714	9.44209	6.47885
COL4A5	0	0	3.65338	0	0	0	0.128311	0	0	0	0	0	0.264318	0.818654	6.53937	4.49005	2.26955	5.43029	4.04787	4.99662	4.35817	5.68169	1.12928	4.50373	5.90137	5.5595	5.97304	3.38426	3.93273	7.13706	6.33818	4.49053	7.08515	0	3.76685	4.89348	4.61112	5.09324	5.09049	0	5.65223	4.87952	4.96485	4.80814	5.11555	4.91866	4.74845	6.79906	4.38466
CORO1A	0	0	0	3.96867	0	0	0	0	5.85999	0	4.60571	0	0	0	0	0	0	0	4.35678	0	0	0	11.1988	0	0	0	5.71533	0	0	0	6.17179	0	4.81022	0	4.36935	0	0	0	0	0	0	0	0	0	0	0	0	0	0
Csf1r	4.70954	3.35794	0	3.87029	5.0038	4.00096	0	0	6.80505	0	2.86232	0.748713	4.00608	0	5.27781	3.07354	3.52238	6.29026	5.26084	5.69415	3.99604	4.17725	9.16493	5.94737	4.05926	6.26447	0	6.43739	0	4.64673	3.95071	3.64901	5.92649	0	0	0	7.6476	4.08915	0	0	6.00525	0	5.7365	4.62997	2.79056	4.23587	0	4.63015	4.99519
CXCL12	0	0	0	0	3.36473	0	0	0	0	0	6.78801	0	5.92083	0	0	0	0	0	0	0	0	0	0	0	0	0	4.16127	0	0	0	0	5.08562	0	7.0666	0	0	0.103797	5.89645	0	5.49494	0	0	0	5.37528	7.42479	0	0	0	0
Dapp1	0	0	0	0	4.41923	0	3.17194	4.96845	5.284	4.65201	0	4.57955	0	4.7091	0	5.16223	0	4.49274	4.19971	0	0	5.06445	6.67727	0	0	0	5.02277	4.34973	0	0	0	4.48252	0	0	0	0	0	0	3.01889	0	0	0	0	0	3.62258	0	3.48207	0	3.76505
Dnmt3b	0	0	0.793635	1.37229	3.05264	0	0	0.91194	3.33262	0	4.75218	4.16354	0	0	4.5442	0	0	0.684031	0	3.47676	0	0	1.61689	2.94778	0	2.60579	2.54571	0	2.35028	2.38677	0	2.50818	5.63527	1.73926	2.78125	1.15889	3.29336	1.79502	3.39538	0	4.12046	3.35326	3.10132	2.36411	0	2.78357	0	3.3415	1.57438
Dock2	0	0	0	0	0	0	0	0	0	0	0	0	0	0	0	0	0	0	0	0	0	0	7.95538	0	0	0	0	0	4.60427	0	0	0	0	0	0	0	5.06397	0	0	0	0	0	0	0	0	0	0	0	0
Dock8	0	1.73469	0	3.48134	4.34231	0	0	0	5.06223	4.80331	1.71384	5.85455	1.31235	0	4.08298	3.74413	5.87866	6.30828	5.69421	5.29231	4.49246	4.36411	7.71241	5.53218	1.85988	4.65044	7.07312	3.55348	2.49048	3.11172	4.35186	0	5.3304	0	0	1.78332	6.05417	5.64976	3.11301	3.24767	3.60699	0	6.17698	3.92483	0	4.19302	0	4.6099	4.45656
Dok2	0	0	0	0	0	0	0	0	3.19576	0	0	0.64933	0.534266	0	0	0	0	0	0	2.92386	3.9217	0	5.71858	2.46034	0	0	3.89514	0	0	0	0	2.94083	4.04537	0	3.27284	0	2.21892	5.20276	4.44589	0	3.22054	0.0149755	0.951361	0.694667	1.03678	1.26297	0	0	0
EMB	0	4.20866	0	3.9082	6.06364	0	0	0	5.62406	4.38966	6.43152	0	0	0	5.25308	4.56819	0	5.92999	6.29087	7.84299	8.98542	8.36351	10.7998	8.62262	8.10558	8.95755	8.28813	8.75006	8.32446	9.75436	9.41337	9.11106	9.21498	6.79292	9.00155	7.47265	7.75886	6.99696	8.3821	8.21391	8.25233	8.45031	9.27892	9.3342	8.29688	8.71862	8.04149	8.51914	8.90879
Emcn	7.1149	7.29046	8.86701	10.4961	9.63213	8.15696	9.05493	9.04664	11.9052	10.9682	10.9485	11.3579	9.79592	9.32069	11.2409	9.2917	10.1976	11.6638	10.5106	9.38056	7.70773	8.1431	0	8.84817	8.30318	8.42678	11.5047	9.07243	8.83889	8.95495	8.20957	9.03853	10.3659	8.19975	9.47695	6.3497	9.25972	7.97498	9.80968	3.55018	10.2769	9.07951	9.97146	8.19015	8.62344	9.20716	6.4094	8.40206	8.84001
EPOR	0	0	0	0	0	0	0	0	0	0	0	0	0	0	0	0	0	0	0	0	0	0	0	0	0	4.03546	0	0	0	0	3.28974	5.00705	0	0	0	0	0	0	0	0	0	0	0	0	0	0	0	0	0
ERG	2.72175	0	5.07686	6.07687	5.82863	0	3.70072	4.34192	4.7674	4.7299	7.11452	6.34037	4.47013	3.75041	6.50883	4.84111	5.68023	7.14786	5.33909	3.33028	2.64199	2.85236	0	5.89247	3.20098	5.02292	5.86137	4.98917	4.86587	3.80324	6.01722	0	6.23416	3.9105	4.10073	3.25649	0	5.5802	6.48369	4.548	0	0	6.56456	2.82121	3.22527	6.05891	1.7724	5.35238	4.29386
ESAM	0	5.82152	6.15288	6.34352	5.09324	5.39527	4.61103	5.21701	7.75006	6.06356	7.49695	8.44551	5.7875	1.46492	6.49763	6.06018	6.99387	7.45835	5.73673	7.27022	6.56262	6.6113	0	5.94341	4.80931	6.56302	6.56822	7.07481	5.87307	5.84693	6.14929	6.13631	7.54817	4.25169	5.38994	6.03554	7.25397	6.20512	5.36178	4.9574	5.61664	5.53756	7.39796	6.71374	6.23577	7.56125	4.92584	6.8886	6.7143
FBN1	0	6.03867	0	0	5.85913	0	4.54316	0	0	4.20604	0	3.93026	0	4.08032	3.8171	4.4889	0	3.3389	0	7.50743	8.75192	7.89534	0	8.98724	8.04558	8.43917	8.52794	8.42477	7.14024	9.60148	6.11508	8.78109	9.91294	3.55293	6.84809	6.88667	7.42099	6.99451	7.90517	6.29455	7.23138	8.49299	8.16566	7.87493	7.40155	6.99079	7.9261	9.58917	8.84891
FLI1	5.82157	5.47042	6.48784	8.28853	6.73726	7.18139	5.59167	7.51445	9.66267	6.71263	9.6408	8.80188	5.88329	6.69704	8.37644	7.227	7.65271	9.45676	8.21785	6.06239	1.92461	6.76521	6.20349	6.99565	5.08842	6.89888	8.35911	7.66142	7.15475	7.06774	6.42278	7.53416	7.39656	6.06488	6.93679	0	4.72306	6.45546	7.75241	7.56179	6.60511	5.20484	9.49757	6.12902	6.90294	6.87491	0	7.3114	6.72878
GATA1	0	0	0	0	0	0	0	0.468872	0.589775	0	0	0	0	0	1.43486	0	0	0	0	0	0	0	0	0.21643	0	0	0	0	0	0	0	0.506375	0.992753	0	0	0.50907	2.39525	1.08761	0	0	0	0	0	0	0	0	0	0	0
GATA2	0	0	1.78819	2.25339	0	0	3.51891	0	3.6664	3.35859	0	4.12625	0	0	5.32131	0	0	0	0	0	0	4.77598	0	0	0	4.12395	0.79816	5.19525	4.02093	3.16288	3.66005	4.98132	5.82911	0	0	0	2.99451	0	5.3911	4.35842	0	0	5.14016	0	0	0	0	0	0
GFI1	0	0	0	0	0	0	0	0	0	0	0	0	0	0	0	0	0	0	0	0	2.94391	3.39776	0	0	0	0	0	0	0	0	0	0	0	0	0	0	0	0	0	0	0	0	0	0	0	0	0	0	0
GFI1B	0	0	0	0	0	0	0	0	0	0	0	0	0	0	0	0	0	0	0	0	0	0	0	0	0	0	0	0	0	0	0	0	0	0	0	0	0	0	0	0	0	0	0	0	0	0	0	0	0
GPR126	0	4.3524	0	0	0	0	4.09319	0	3.92551	2.87489	0	0	0	0	7.32171	0	0	0	0	6.7908	7.82991	7.43676	0	7.85059	4.913	5.89524	7.89138	5.18401	2.92061	7.45689	7.36875	7.34963	7.96557	4.60466	7.5128	4.72259	7.42493	6.23512	7.41659	6.55464	6.99886	8.67698	5.92693	4.00523	2.98402	4.37309	5.07538	7.17872	4.99963
Gpx1	4.34185	6.02442	5.43123	6.79908	6.07383	5.99077	4.65688	0	7.71986	6.76868	7.10713	6.52032	2.36012	6.46241	7.18446	5.66783	6.52353	6.57159	7.16747	3.17125	3.80975	6.43974	8.47961	5.08084	0	5.53021	6.91405	6.61428	4.73839	5.0543	6.88685	6.66898	7.23109	4.48776	5.69103	0	7.30399	6.65082	5.49096	4.03503	5.00666	5.39693	6.93929	3.3735	0	4.22186	0	5.89235	3.08958
HBB-BH1	0	0	0	0	0	0	0	0	0	0	0	0	0	0	4.36653	0	0	0	0	3.50408	0	0	0	0	0	0	0	0	0	0	0	0	0	0	0	0	0	0	0	0	0	0	0	0	0	0	0	0	0
HMMR	3.77001	3.77565	5.34719	0	6.36068	3.17511	6.68722	0	6.22909	0	4.19531	0	3.70465	5.41373	5.38234	0	5.31221	4.46504	2.07052	0	0	0	5.3928	0	0	0	0	0	0	0	0	0	6.94025	0	0	0	0	0	0	0	0	0	6.73891	4.51411	0	0	0	0	0
Ikzf1	0	0	0	0	0	0	0	0	0	0	0	0	0	0	0	0	0	0	0	0	0	0	5.94547	0	0	0	0	0	0	0	0	0	0	0	0	0	0	0	0	0	0	0	0	0	0	0	0	0	0
Ikzf2	0	1.9634	0	0	0	0	0	0	0	0	0	0	0	0	0	0	0	0	0	0	2.015	2.61797	0	4.88699	0	4.71849	4.66629	0	3.56852	0	0	0	4.83893	0	4.09753	0	3.61341	6.11384	5.33913	3.63517	5.31024	5.90407	6.22582	2.23303	3.56932	0	5.27356	5.00324	0
ITGA2B	1.29834	0	0	0	3.01945	1.97857	2.281	0	4.62951	0	2.16283	0	2.52478	0	4.51623	2.1735	0.939732	0	4.17766	2.32411	3.23676	0	0.911981	3.88647	0	2.27519	0	2.63435	2.35074	0.792457	0	2.66171	3.89385	1.39696	0	3.82541	6.20221	0	4.75777	0	3.9757	3.00342	3.62793	3.20861	2.69526	4.68975	0	3.04436	3.30319
ITGAM	0	0	0	0	0	0	0	0	0	0	0	0	0	0	0	0	0	0	0	0	0	0	4.34405	0	0	0	0	0	0	0	0	0	0	0	0	0	0	0	0	0	0	0	0	0	0	0	0	0	0
ITGB3	0	0	0	0	0	0	0	0.23587	0	0	0	0	0	0	0	0	0	0	0	0.381124	4.31216	0	0	0	5.20754	0	0	0	0	0	4.42769	0	4.47076	0	5.27796	0	6.04396	0	0.203331	0	0	4.63041	7.48791	0	0	0	0	0	0
KDR	7.16628	8.93789	8.6158	10.2071	10.1081	10.486	9.15018	8.46821	11.5418	10.2144	10.8064	11.7259	9.0787	9.00011	11.4308	9.06994	9.64488	11.339	9.9144	7.95116	8.8141	8.34463	0	10.5334	8.16879	10.5352	11.0788	9.51771	8.04731	9.32583	8.63341	9.22618	11.6606	6.66542	9.82719	8.55364	10.0533	8.8339	9.27061	8.3603	8.793	9.90707	10.9595	9.59838	10.0146	10.2871	9.1727	10.0541	9.6902
KIT	5.80359	4.47164	5.80983	7.69729	7.57271	4.68626	0.915004	4.10047	5.85349	4.28672	9.38874	6.32952	5.76182	5.47567	8.02034	4.15182	6.0685	6.48094	4.96161	3.73196	5.07733	3.79085	0	4.59405	4.91398	5.02833	4.65267	5.03526	3.95171	6.05089	0	4.19733	6.30451	0	0	3.8209	3.38319	0.997388	5.40956	0	4.02286	0	7.89856	0	0	4.90438	0	0.102245	3.89298
Laptm5	0	0	0.625319	0	0	0	0	0	6.73227	4.43	6.1989	0	3.92223	0	1.62109	0	6.11952	0	0	3.9682	4.09673	4.0576	8.37724	6.10882	0	0	7.75597	4.49518	6.08338	6.62908	4.80761	5.52476	0	3.20239	6.36355	0.293907	2.52027	3.79664	6.24189	1.25016	4.55905	5.193	5.9698	0	3.93028	5.53383	0	6.23952	0
LGALS9	0	0	0	0	0	0	0	0	0	0	0	0	0	0	0	0	0	0	0	0	0	0	5.29408	0	0.501968	0	0	0	0	0	0	0	0	0	0	0	2.45505	0	0	0	0	0	0	0	0	0	0	0	0
LMO2	5.52306	4.10491	4.44525	7.37409	6.25694	5.70187	6.53465	4.58201	8.90087	4.25283	8.92962	8.66688	5.3381	5.01159	6.88376	7.75271	7.97121	7.11238	7.37735	4.23139	0	3.88635	5.28134	5.35439	4.02089	6.66794	7.05665	5.73784	5.79972	4.33148	5.72659	7.18764	6.77438	3.93467	5.37613	3.14104	0	5.66767	7.04327	3.69048	0	0	7.40041	2.75268	6.58508	7.18996	0	6.77819	0
Lrp1	0	0	0	0	0	0	0	0	0	0	0	0	0	0	0	0	0	0	0	0	0	0	3.07087	0	0	0	0	0	0	0	0	0	0	0	0	0	0	0	0	0	0	0	0	0	0	0	0	0	0
Ly6e	3.40768	0	0	0	0	1.20573	2.38275	0	4.11612	0	4.59395	4.79805	2.81902	4.23347	7.13525	2.60304	2.63339	3.17148	3.26026	1.84424	2.5737	0	10.036	4.27083	0.711665	3.26555	2.85781	2.9458	2.48799	3.31881	0	3.15183	5.37652	0	0	4.14221	4.75698	3.43927	0	0	4.53503	1.91773	3.76933	4.56854	3.05524	3.99194	0	0	2.38271
Mctp1	0	0	0	0	0	0	0	0	0	0	0	0	0	0	0	0	0	0	0	0	0	0	1.23996	4.43168	0	0	0	0	0	0	0	0	0	0	0	0	0	0	0	0	0	0	0	0	0	0	0	0	0
Mdk	7.45136	7.55516	8.36388	10.1348	9.88563	6.8222	8.67206	8.57074	11.1787	10.6778	11.459	9.3138	9.67879	7.54517	11.6997	9.60133	9.70052	11.2174	10.2458	9.9136	8.68434	8.18059	5.94601	9.71149	8.57647	10.1558	10.8771	10.6388	8.43969	8.82408	8.88972	11.2428	11.2377	8.41304	9.27124	8.68552	8.81471	7.7495	10.4794	9.0944	9.71954	8.79438	11.016	8.02727	7.43343	8.70214	6.62751	8.93137	10.0353
Med12l	0	0	0	2.94894	0	0	0	0	0	0	0	0	0	0	0	0	0	0	0	0	0	0	3.03056	0	0	0	0	0	0	0	0	0	0	0	2.93792	0	0	0	0	0	3.80418	0	0	0	0	0	3.1116	0	0
MEIS2	0	0	2.89369	3.95146	3.95565	0	0	0	0	3.76648	5.50514	6.35527	3.82838	0	5.72405	0	0	5.63256	5.38083	0	4.44605	6.94958	0	6.36931	3.82952	5.80674	6.99427	7.09585	5.80508	7.50988	7.07067	6.5796	7.73	6.94436	5.43756	0	3.11337	7.03074	5.13307	4.41283	5.51119	0	6.28672	3.91518	5.50497	5.75283	4.83855	6.65958	0
MYB	0	0	0	0	0	2.94657	0	0	4.04037	0	2.6414	0	1.44506	0	3.83673	0	0.415868	3.40396	1.70248	0	2.93112	0	4.60698	0.628771	2.06385	0	0	2.62258	1.03167	0	1.61534	0	3.35641	0	0	2.20023	4.18381	0.508867	0	0	0.0795589	2.58017	3.77231	0.52419	1.26374	3.81121	0	3.60952	0.933002
Mycn	0	0	0	0	0	1.04587	0.93437	2.73166	2.9294	0	0	0	0	0	1.21499	0	0	1.68494	0	1.20437	0	0	2.01718	1.98131	0	0.39734	0	0	0	1.13145	1.55111	0.954365	2.95951	0	0	0	2.53442	2.07491	0	0	0	0	1.76354	0.435509	0	0	0	0	0
Nfe2	0	0	0	0	0	0	0	0	0	0	0	0	0	0	0	0	0	0	0	0	0	0.0681907	0	0	0	0	0	0	0	0	0	0	0	0	3.47036	0	0	4.78246	0	0	0	0	0	0	0	0	0	0	0
Nmt2	4.39009	0	4.00205	6.88761	6.12324	2.77274	5.36867	4.83665	7.7859	5.08651	8.40918	6.46073	3.94209	4.48184	6.69119	6.89719	6.55914	7.84971	7.3665	4.93876	0	5.33682	6.38756	6.02747	4.58912	5.7303	8.02003	7.69559	0	6.45648	6.59363	7.2781	5.73395	5.49528	5.84376	0	0	6.76644	6.46677	5.4662	4.08877	0	7.88492	4.74505	5.15397	4.58296	0	6.34123	3.75323
NOTCH1	0	0	0	0	0	0	0	0	0	0	0	0	0	0	0	0	0	0	0	0	0	0	0	0	0	0	0	0	0	0	0	0	0	0	0	0	0	0	0	0	0	0	0	0	0	0	0	0	0
Notch2	0	0	3.26293	0	0	0	0	0	6.63728	0	0	0	4.88637	0	5.16722	0	0	0	0	0	0	0	5.74512	0	0	0	5.02631	4.3711	0	0	0	0	7.31059	0	0	0	0	0	0	0	0	0	0	0	0	3.19802	0	0	0
Pag1	0	0	0	0	0	0	0	0	0	0	0	0	0	0	0	0	4.26774	5.73309	4.46162	0	0	0	0	0	0	0	0	0	0	0	0	0	0	0	0	0	0	0	0	0	0	0	0	0	0	0	0	0	0
Pbx1	0	5.01628	0	0	0	0.315968	5.73091	4.5249	5.30485	4.23742	4.54256	6.16967	0	4.12973	0	5.18994	0	5.03739	5.8709	0	4.42633	5.4957	3.72785	4.72385	4.2894	4.11028	5.46095	5.83425	0	4.98428	5.47384	6.63133	7.04216	3.23901	4.11684	0	0	5.95972	0	0	6.8675	4.17533	7.40991	3.68255	4.38716	0	5.84474	6.8668	5.39953
PCDH12	4.48349	7.34577	7.14324	8.21034	7.48253	7.68875	5.68239	8.08152	9.22959	6.71359	7.49574	8.46671	7.34613	5.49517	7.77791	7.53188	8.45024	9.16658	7.35549	6.78809	0	6.09022	0	6.61104	4.64321	6.96007	7.3207	6.06727	6.0762	4.60008	5.86748	7.16037	7.43814	3.49395	0	6.51446	5.84935	5.90341	6.4885	3.56052	3.90339	5.03491	6.8363	5.71119	6.52593	6.84234	3.6863	5.92489	7.06966
Pde2a	3.2759	6.08233	6.15123	8.49947	7.20147	6.32627	6.25773	8.01244	8.88463	7.48442	7.0342	7.99699	6.50112	6.76094	9.79172	5.8574	6.3567	9.32859	7.60549	0	0	0	0	0	0	0	0	0	0	0	0	0	0	0	0	0	0	0	0	0	0	0	5.93787	0	0	3.77426	0	0	4.66185
Pde3a	0	0	0	0	0	0	0	0	0	0	5.25177	0	0	0	0	0	0	0	0	6.80607	6.9332	7.6162	0	8.15246	8.09252	8.91574	9.62771	8.5545	7.57736	7.89175	8.25963	5.96712	9.44179	5.13252	7.83918	4.57797	5.83376	6.9622	7.3854	6.73421	7.37693	8.47232	4.58632	6.60654	4.36193	7.50481	7.41802	5.60571	7.75068
PECAM1	4.74352	6.46887	7.20582	9.16911	6.77813	2.11513	6.58009	7.89847	9.65472	9.21346	7.87779	9.67783	7.79008	7.15769	9.81135	7.66516	8.13994	10.2616	8.56652	9.29833	8.01919	8.65463	3.71724	9.62828	8.62631	8.61953	10.0372	9.27571	8.00466	10.1384	8.46718	9.43055	10.5024	6.9137	8.65869	7.64901	9.23686	8.4741	9.66319	7.78231	9.06285	9.46444	9.97011	7.84925	8.21495	8.95312	6.40309	8.89398	8.03541
Pfas	4.25361	5.07222	4.33322	7.17537	7.17221	3.96124	6.02792	6.02241	8.83243	7.30896	8.46265	6.65364	5.51768	0	7.30056	5.24428	6.44322	8.56059	7.27704	2.24088	4.40194	0	6.83396	5.60908	0.867304	6.04912	5.88085	4.71198	3.333	4.84822	4.81909	4.51158	7.20918	4.37375	4.80914	0	7.18067	5.07485	5.87246	0	5.74349	0	7.98467	4.25773	3.19083	4.38239	4.07979	3.54905	5.71132
PLA2G4A	3.76439	0	0	0	0	0	0	0	0.890262	0	0	0	4.0693	0	2.2238	0	0	6.44175	3.72001	0	0	0	8.84166	0.516461	0	0	0	0.397807	0	0	4.06725	0.194147	0.687638	0	4.01583	0	0.91307	0	0.887448	0	0	0	5.09194	3.64253	0	0	0	0	0
Plcg2	0	0	0	2.31169	0	0	0	0	0	0	0	0	0	0	0	0	0	0	0	2.85412	4.1806	0	4.30126	0	0	0	3.49876	0	0.678733	2.3893	4.26342	0	5.0282	0	3.64727	0	0	0	3.96348	0	0	4.27145	4.25435	0	0	3.66367	0	0	4.55027
PPIA	11.7467	11.0545	12.155	13.6523	13.1648	12.647	13.1583	13.0912	14.9128	13.3918	14.1066	13.7428	11.7928	13.0066	13.5658	13.211	13.3975	14.2928	13.4418	10.3466	10.1645	11.9469	13.6939	10.3345	9.42033	11.4793	12.6051	12.4362	11.2175	10.9533	12.1201	12.2817	13.3968	10.6416	11.8913	8.68936	11.1911	10.7558	12.5294	11.6667	10.1674	9.54733	13.7437	9.57473	11.1791	11.5328	7.38257	11.1549	10.5375
Ptk2b	1.16078	0	0	0	0.455712	0	0	0.72802	1.61376	0	0.491271	1.29073	1.57905	0	5.10697	0	0.296425	0	0	1.60289	0.119316	0	5.64107	1.79905	0.823061	2.64347	0	1.78311	0	1.23109	0.691326	4.3701	5.17195	0	0	0	3.74667	2.69196	2.16213	0	2.02709	2.24246	2.07179	0	2.03549	2.92393	0	1.28735	0.792247
Ptpn6	0	3.36855	0	0	0	0	3.63699	0	4.97015	5.33178	0	0	0	0	3.89998	0	4.61592	0	0	0	0	0	7.2815	0	0	0	0	0	4.63223	0	0	5.28692	5.39166	0	0	0	0	0	0	4.49915	0	0	5.28712	0	0	0	0	0	0
PTPRB	0	5.24013	4.48251	6.56463	5.71424	6.46999	6.43011	4.72029	8.34263	7.30062	7.36612	7.28164	5.87135	6.51758	9.17702	7.28222	5.83064	8.20291	7.17646	8.24818	7.82315	8.51947	0	9.05744	7.60604	8.86231	9.56539	8.97152	7.93506	9.33722	7.58333	9.37262	9.96244	5.66287	7.55855	5.85592	8.29724	8.27715	10.1341	7.25637	8.36635	9.11092	9.0078	7.82289	7.90982	7.94227	7.45689	9.30022	7.98582
PTPRC	4.22003	4.02336	0	5.35015	3.03309	4.2383	4.55843	0	5.56176	0	4.70779	3.72773	0	0	6.08581	4.05984	3.06294	3.7146	4.09948	4.69658	4.3574	4.26023	8.34764	4.36695	3.94629	5.33398	3.49037	3.96883	2.86233	4.6394	4.22707	5.33264	6.22221	0	0	4.43247	5.49474	4.9061	5.08447	0	5.06026	3.70495	5.52279	5.00662	4.02263	4.04046	0	5.00088	4.09187
Rab38	0	0	0	0	0	0	0	0	0	0	0	0	0	0	0	0	0	0	3.73375	0	0	0	0	0	0	0	0	0	0	0	0	0	0	2.49337	3.1948	0	0	0	0	0	0	0	0	0	0	0	0	0	0
RAMP2	6.82568	7.35401	7.87528	7.80716	8.61199	7.30272	8.62629	7.74965	10.4132	9.85242	10.0381	9.71436	8.29399	9.48004	11.2521	9.27377	9.19409	10.3939	9.26212	8.64062	9.54723	9.47433	0	9.60611	9.447	10.9189	11.0629	10.0732	9.11448	10.0763	8.75834	10.7713	10.9153	8.23934	8.84513	9.10633	9.86416	8.67544	10.1015	8.76266	9.67071	8.48287	10.9513	7.85738	8.6693	9.43404	5.76923	9.71051	9.12516
Rbm38	3.17369	0	0	3.50853	0	3.72212	4.05996	0.652065	7.02951	3.6994	5.79442	0	4.22928	4.54973	0.860592	0	3.91608	5.44079	4.78057	0	5.5581	3.61349	6.14895	5.13564	4.06595	4.57074	5.08056	7.4134	3.7258	5.73048	0	6.76895	6.01948	3.60323	5.28089	3.74871	3.05281	4.74132	4.77912	3.42543	5.20299	0	7.9621	3.84839	0	4.87124	0	0	5.20505
RUNX1	0	0	0	0	0	0	0	0	0	0	0	0	0	0	0	0	0	0	0	0	0	0	4.26259	0	0	0	0	0	0	0	0	0	0	0	0	0	0	0	0	0	0	0	0	0	0	0	0	0	0
SERPINF1	0	0	0	0	0	0	0	0	0	0	0	0	0	0	4.40798	0	0	0	0	0	5.64001	5.54672	0	5.02692	0	0	0	6.41433	4.66103	3.38948	6.06403	5.4161	0	5.50954	5.13015	3.68291	0	0	0	0	0	0	6.92651	3.75778	3.57294	0	3.86997	6.07678	4.13512
SFPI1	0	0	0	0	0	0	0	0	0	0	0	0	0	0	0	0	0	0	0	0	0	0	9.47683	0	0	0	0	0	0	0	0	0	0	0	0	0	0	0	0	3.56045	0	0	2.6425	0	0	0	0	0	0
SLA	0	0	0	0	0	0	0	0	0	0	0	0	0	0	0	0	0	0	0	0	0	0	5.40034	0	0	0	0	0	0	0	0	0	0	0	0	0	0	0	0	0	0	0	0	0	0	0	0	0	0
SMAD2	3.18771	0	4.50055	5.07227	5.26785	6.64252	0	6.00502	6.5324	5.70165	7.91032	5.51578	4.24825	4.74575	6.75656	5.66315	5.73399	6.47906	5.86573	0	0	4.66743	4.84883	0	0	3.22082	6.01045	5.6055	4.33185	5.74593	3.14007	6.00595	5.5248	5.14765	6.61596	0	0	4.68153	5.99619	4.14138	0	5.55388	5.67638	0	0	6.12008	4.46303	4.20263	0
SMAD3	4.17435	0	3.85953	0	4.99285	3.34761	4.46526	0	5.64633	5.29332	6.59589	6.67581	0	0	5.06236	4.63253	5.66677	0	6.18359	0	0	4.74247	4.0795	0	0	4.344	0	5.81719	4.86475	3.37512	0	5.48421	6.81127	5.55354	0	0	0	5.552	5.39479	4.39946	0	0	5.77886	0	4.14151	4.75871	0	4.51378	5.87506
SMAD6	0	2.08374	0	0	0	0	0	0	3.40759	0	3.26496	6.81894	0	0	6.94353	0	0	0	4.99203	4.00496	6.78107	6.98758	3.36365	6.64829	6.56917	7.09174	8.18004	7.73006	6.88106	8.39187	7.42491	8.49171	8.49872	5.07015	7.54331	0	7.12122	5.87267	8.38186	5.11386	6.87471	6.21764	9.0337	6.18515	5.9817	7.51374	4.60096	7.88519	7.19151
SMAD7	4.47213	4.45801	0	4.0902	0	2.96556	0	0	7.37964	5.84541	7.16475	7.1917	0	0	7.41371	4.54842	5.26218	4.41935	6.10321	4.36847	4.42122	5.35942	4.34301	6.64181	3.31301	5.93403	8.14385	7.95938	6.68374	8.21215	7.33179	7.43547	8.4456	4.41036	5.92821	0	4.86266	6.80026	8.98586	5.92141	6.07272	4.96781	8.97204	5.57865	6.58349	6.22383	5.98771	7.5612	5.57453
SNAI1	2.78286	0	4.07049	2.33475	6.79449	5.28503	6.45136	3.13306	7.19706	6.29728	5.34211	8.31208	4.31142	5.86939	7.30152	5.85391	6.44715	5.61944	6.92791	0	0	3.19462	0	0	0	0	4.86162	3.83842	0	3.28721	0	0	4.02397	0	4.31015	0	0	0	0	0	0	0	0	0	0	0	0	0	0
Sox17	7.03086	3.74476	3.83053	8.80239	5.25292	4.51021	3.7348	5.35635	9.29651	5.61688	8.97917	7.84949	3.97467	3.34139	4.08141	6.09596	7.13414	8.06952	5.44821	5.23861	5.06182	7.13457	0	6.32384	2.8315	6.44943	7.25156	9.26951	6.80916	5.73209	8.01473	6.69818	8.23387	3.81058	8.03332	0	7.12931	7.43116	9.00539	3.61983	5.15998	4.82115	9.29336	5.67972	7.3081	6.35929	3.46835	6.44226	4.59804
Sox6	0	0	0	0	0.54517	0	0	0	0	0	0	0	0	0	0	0	0	0	0	2.50656	3.48802	5.20076	0	7.25994	0	5.25569	6.43494	4.9323	4.41687	5.86802	7.1316	0	6.34248	4.56362	5.1525	0	0	0	7.27726	3.70835	2.30827	4.81766	7.74267	4.57892	0	4.51561	6.06163	5.22244	2.63745
Stk26	0	0	0	0	0	0	0	0	0	0	0	0	0	0	0	2.94099	0	0	0	0	0	0	0.885459	3.96671	0	3.28658	0	0	1.72415	0	0	0	0	0	2.34866	0	0	3.16105	0	0	4.78727	0	0	0	0	0	0	0	0
Stxbp2	1.89289	0	0	0	0	0	0.541095	2.00196	4.81534	3.21209	3.83957	3.84132	0	0	0	3.79568	1.76557	4.69107	3.97958	4.74708	2.31538	3.19748	6.1739	5.23745	3.74008	7.30263	4.52052	6.07707	5.67378	6.63171	5.28318	4.05934	6.7153	0	4.74541	4.0521	3.31666	4.90652	6.26337	3.22587	5.12822	3.28822	6.61411	3.85106	0	5.624	3.20944	5.95722	4.23824
TAL1	5.92454	4.0652	3.68359	0	6.51796	6.55791	4.06216	0	5.84626	5.2746	6.53718	5.31665	3.99354	5.12983	2.06243	4.60728	5.1473	6.14358	5.23787	0	0	6.63927	4.73547	3.98023	0	6.01645	6.27667	4.62823	0	4.03152	6.49457	5.75354	0	0	4.86161	2.74177	0	5.79481	4.08034	4.38935	3.75161	2.84421	7.75895	0	0	4.69015	4.24067	5.19059	4.91375
TEK	4.56143	7.84651	6.37255	6.83675	7.79861	4.76549	7.92988	5.93289	9.51465	9.19395	9.37994	5.46933	8.3489	6.99703	9.7506	8.0276	8.43168	8.96959	6.38704	8.86727	8.38438	8.24187	0	9.39446	8.67052	9.15678	9.90619	9.05805	8.39167	9.48115	8.23751	9.57637	10.4162	6.54914	9.03315	7.02021	8.00922	8.72466	9.89336	7.58731	9.08071	9.105	8.78592	7.9083	7.9485	8.63332	8.12231	8.8268	8.56858
TGFB1	6.92286	6.88845	5.58818	7.87586	8.91876	7.1496	7.11846	6.98855	10.1987	8.55581	9.70524	8.51014	6.65232	7.05002	9.09699	7.94994	8.52396	10.2329	8.81393	6.68462	6.80439	7.07963	7.77696	4.72638	5.48933	6.54909	8.33042	7.23479	7.44632	5.62855	6.8289	8.80924	7.98472	7.02888	6.28254	3.30662	7.16556	7.46621	7.39488	7.11222	7.5407	7.29655	8.68153	4.65683	5.66739	7.25411	5.53535	7.01815	6.83299
Was	0	0	0	2.58457	0	0	0	0	2.53699	0	0	0	0	0	0	0	1.40011	0	0	0	4.0281	0.90439	6.94212	2.69648	0	0	0	4.94617	0	0	0	0.683414	2.75019	0	0	1.24411	0	0	0	0	0	0	4.46973	0	0	2.26029	0	0.852642	0
[truncated: 220 more columns]

## Sheet: metadata
SampleID	GroupID
P1_CD44neg_01_01	SC_1
P1_CD44neg_01_02	SC_1
P1_CD44neg_01_05	SC_1
P1_CD44neg_01_06	SC_1
P1_CD44neg_01_07	SC_1
P1_CD44neg_01_08	SC_1
P1_CD44neg_01_09	SC_1
P1_CD44neg_01_10	SC_1
P1_CD44neg_01_12	SC_1
P1_CD44neg_01_13	SC_1
P1_CD44neg_01_14	SC_1
P1_CD44neg_01_15	SC_1
P1_CD44neg_01_16	SC_1
P1_CD44neg_01_17	SC_1
P1_CD44neg_01_19	SC_1
P1_CD44neg_01_20	SC_1
P1_CD44neg_01_21	SC_1
P1_CD44neg_01_22	SC_1
P1_CD44neg_01_23	SC_1
P1_CD44low/C-kit-_01_01	SC_2
P1_CD44low/C-kit-_01_02	SC_2
P1_CD44low/C-kit-_01_03	SC_2
P1_CD44low/C-kit-_01_04	SC_5
P1_CD44low/C-kit-_01_05	SC_2
P1_CD44low/C-kit-_01_06	SC_2
P1_CD44low/C-kit-_01_07	SC_2
P1_CD44low/C-kit-_01_08	SC_2
P1_CD44low/C-kit-_01_09	SC_2
P1_CD44low/C-kit-_01_10	SC_2
P1_CD44low/C-kit-_01_11	SC_2
P1_CD44low/C-kit-_01_12	SC_2
P1_CD44low/C-kit-_01_13	SC_2
P1_CD44low/C-kit-_01_14	SC_3
P1_CD44low/C-kit-_01_15	SC_2
P1_CD44low/C-kit-_01_16	SC_2
P1_CD44low/C-kit-_01_17	SC_2
P1_CD44low/C-kit-_01_18	SC_2
P1_CD44low/C-kit-_01_19	SC_2
P1_CD44low/C-kit-_01_20	SC_2
P1_CD44low/C-kit-_01_21	SC_2
P1_CD44low/C-kit-_01_22	SC_2
P1_CD44low/C-kit-_01_23	SC_2
P1_CD44low/C-kit+_01_01	SC_3
P2_CD44low/C-kit-_01_01	SC_2
P2_CD44low/C-kit-_01_02	SC_2
P2_CD44low/C-kit-_01_03	SC_2
P2_CD44low/C-kit-_01_04	SC_2
P2_CD44low/C-kit-_01_05	SC_2
P2_CD44low/C-kit-_01_06	SC_2
P2_CD44low/C-kit-_01_07	SC_2
P2_CD44low/C-kit-_01_08	SC_2
P2_CD44low/C-kit-_01_09	SC_2
P2_CD44low/C-kit-_01_10	SC_2
P2_CD44low/C-kit-_01_11	SC_2
P2_CD44low/C-kit-_01_12	SC_2
P2_CD44low/C-kit-_01_13	SC_2
P2_CD44low/C-kit-_01_14	SC_2
P2_CD44low/C-kit-_01_15	SC_2
P2_CD44low/C-kit-_01_17	SC_2
P1_CD44low/C-kit+_01_02	SC_4
P1_CD44low/C-kit+_01_03	SC_5
P1_CD44low/C-kit+_01_04	SC_4
P1_CD44low/C-kit+_01_05	SC_3
P1_CD44low/C-kit+_01_06	SC_4
P1_CD44low/C-kit+_01_07	SC_4
P1_CD44low/C-kit+_01_08	SC_4
P1_CD44low/C-kit+_01_09	SC_4
P1_CD44low/C-kit+_01_10	SC_4
P1_CD44low/C-kit+_01_11	SC_4
P1_CD44low/C-kit+_01_12	SC_4
P1_CD44low/C-kit+_01_13	SC_2
P1_CD44low/C-kit+_01_14	SC_4
P1_CD44low/C-kit+_01_15	SC_4
P1_CD44low/C-kit+_01_16	SC_4
P1_CD44low/C-kit+_01_18	SC_4
P1_CD44low/C-kit+_01_19	SC_4
P1_CD44low/C-kit+_01_20	SC_4
P1_CD44low/C-kit+_01_21	SC_1
P1_CD44low/C-kit+_01_22	SC_4
P1_CD44low/C-kit+_01_23	SC_4
P2_CD44low/C-kit+_01_01	SC_4
P2_CD44low/C-kit+_01_02	SC_3
P2_CD44low/C-kit+_01_03	SC_4
P2_CD44low/C-kit+_01_04	SC_4
P2_CD44low/C-kit+_01_05	SC_4
P2_CD44low/C-kit+_01_06	SC_4
P2_CD44low/C-kit+_01_07	SC_4
P2_CD44low/C-kit+_01_08	SC_4
P2_CD44low/C-kit+_01_09	SC_5
P2_CD44low/C-kit+_01_10	SC_4
P2_CD44low/C-kit+_01_11	SC_5
P2_CD44low/C-kit+_01_12	SC_4
P2_CD44low/C-kit+_01_13	SC_4
P2_CD44low/C-kit+_01_14	SC_4
P2_CD44low/C-kit+_01_15	SC_4
P2_CD44low/C-kit+_01_16	SC_4
P2_CD44low/C-kit+_01_17	SC_4
P2_CD44low/C-kit+_01_18	SC_4
P1_CD44high_01_01	SC_5
P1_CD44high_01_02	SC_5
P1_CD44high_01_03	SC_5
P1_CD44high_01_04	SC_5
P1_CD44high_01_05	SC_4
P1_CD44high_01_06	SC_5
P1_CD44high_01_07	SC_5
P1_CD44high_01_08	SC_5
P1_CD44high_01_09	SC_5
P1_CD44high_01_10	SC_5
P1_CD44high_01_11	SC_5
P1_CD44high_01_12	SC_5
P1_CD44high_01_13	SC_5
P1_CD44high_01_14	SC_4
P1_CD44high_01_15	SC_5
P1_CD44high_01_16	SC_5
P1_CD44high_01_17	SC_5
P1_CD44high_01_18	SC_5
P1_CD44high_01_19	SC_5
P1_CD44high_01_20	SC_5
P1_CD44high_01_21	SC_5
P1_CD44high_01_22	SC_4
P1_CD44high_01_23	SC_5
P1_CD44high_01_24	SC_4
P1_kitP5_(1)_01	SC_1
P1_kitP5_(1)_02	SC_1
P1_kitP5_(1)_03	SC_1
P1_kitP5_(1)_04	SC_1
P1_kitP5_(1)_05	SC_1
P1_kitP5_(1)_06	SC_1
P1_kitP5_(1)_07	SC_1
P1_kitP5_(1)_08	SC_1
P1_kitP5_(1)_09	SC_1
P1_kitP5_(1)_10	SC_1
P1_kitP5_(1)_11	SC_1
P1_kitP5_(1)_12	SC_1
P1_kitP5_(1)_13	SC_1
P1_kitP5_(1)_14	SC_1
P1_kitP5_(1)_15	SC_1
P1_kitP5_(1)_16	SC_1
P1_kitP5_(1)_17	SC_1
P1_kitP5_(1)_18	SC_1
P1_kitP5_(1)_19	SC_1
P1_kitP5_(1)_20	SC_1
P1_kitP5_(1)_21	SC_1
P1_kitP5_(1)_22	SC_1
P1_nokitP7_(1)_01	SC_2
P1_nokitP7_(1)_02	SC_2
P1_nokitP7_(1)_03	SC_1
P1_nokitP7_(1)_04	SC_2
P1_nokitP7_(1)_05	SC_2
P1_nokitP7_(1)_06	SC_2
P1_nokitP7_(1)_07	SC_2
P1_nokitP7_(1)_08	SC_2
P1_nokitP7_(1)_09	SC_3
P1_nokitP7_(1)_10	SC_2
P1_nokitP7_(1)_11	SC_2
P1_nokitP7_(1)_12	SC_2
P1_nokitP7_(1)_13	SC_2
P1_nokitP7_(1)_14	SC_2
P1_nokitP7_(1)_15	SC_1
P1_nokitP7_(1)_16	SC_2
P1_nokitP7_(1)_17	SC_2
P1_nokitP7_(1)_18	SC_2
P1_nokitP7_(1)_19	SC_2
P1_nokitP7_(1)_20	SC_2
P1_nokitP7_(1)_21	SC_2
P1_nokitP7_(1)_22	SC_2
P1_nokitP7_(1)_23	SC_2
P1_nokitP7_(1)_24	SC_2
P1_kitP7_(1)_01	SC_3
P1_kitP7_(1)_02	SC_1
P1_kitP7_(1)_03	SC_1
P1_kitP7_(1)_04	SC_4
P1_kitP7_(1)_05	SC_4
P1_kitP7_(1)_06	SC_4
P1_kitP7_(1)_07	SC_4
P1_kitP7_(1)_08	SC_1
P1_kitP7_(1)_09	SC_1
P1_kitP7_(1)_10	SC_4
P1_kitP7_(1)_11	SC_1
P1_kitP7_(1)_12	SC_1
P1_kitP7_(1)_13	SC_4
P1_kitP7_(1)_14	SC_4
P1_kitP7_(1)_15	SC_4
P1_kitP7_(1)_16	SC_1
P1_kitP7_(1)_17	SC_1
P1_kitP7_(1)_18	SC_4
P1_kitP7_(1)_19	SC_1
P1_kitP7_(1)_20	SC_1
P1_kitP7_(1)_21	SC_1
P1_kitP7_(1)_22	SC_1
P1_kitP7_(1)_23	SC_4
P1_kitP6_(1)_01	SC_3
P1_kitP6_(1)_02	SC_4
P1_kitP6_(1)_03	SC_5
P1_kitP6_(1)_04	SC_5
P1_kitP6_(1)_05	SC_5
P1_kitP6_(1)_06	SC_4
P1_kitP6_(1)_07	SC_5
P1_kitP6_(1)_08	SC_5
P1_kitP6_(1)_09	SC_5
P1_kitP6_(1)_10	SC_5
P1_kitP6_(1)_11	SC_5
P1_kitP6_(1)_12	SC_5
P1_kitP6_(1)_13	SC_5
P1_kitP6_(1)_15	SC_5
P1_kitP6_(1)_17	SC_5
P1_kitP6_(1)_18	SC_4
P1_kitP6_(1)_19	SC_5
P1_kitP6_(1)_20	SC_5
P1_kitP6_(1)_21	SC_5
P1_kitP6_(1)_22	SC_5
P1_kitP6_(1)_23	SC_5
P1_kitP6_(1)_24	SC_5
Rx1ko_CD44low/C-kit-_01_01	Rx1ko_CD44Low_Kitneg
Rx1ko_CD44low/C-kit-_01_02	Rx1ko_CD44Low_Kitneg
Rx1ko_CD44low/C-kit-_01_03	Rx1ko_CD44Low_Kitneg
Rx1ko_CD44low/C-kit-_01_04	Rx1ko_CD44Low_Kitneg
Rx1ko_CD44low/C-kit-_01_05	Rx1ko_CD44Low_Kitneg
Rx1ko_CD44low/C-kit-_01_06	Rx1ko_CD44Low_Kitneg
Rx1ko_CD44low/C-kit-_01_07	Rx1ko_CD44Low_Kitneg
Rx1ko_CD44low/C-kit-_01_08	Rx1ko_CD44Low_Kitneg
Rx1ko_CD44low/C-kit-_01_09	Rx1ko_CD44Low_Kitneg
Rx1ko_CD44low/C-kit-_01_10	Rx1ko_CD44Low_Kitneg
Rx1ko_CD44low/C-kit-_01_11	Rx1ko_CD44Low_Kitneg
Rx1ko_CD44low/C-kit-_01_12	Rx1ko_CD44Low_Kitneg
Rx1ko_CD44low/C-kit-_01_13	Rx1ko_CD44Low_Kitneg
Rx1ko_CD44low/C-kit-_01_14	Rx1ko_CD44Low_Kitneg
Rx1ko_CD44low/C-kit-_01_15	Rx1ko_CD44Low_Kitneg
Rx1ko_CD44low/C-kit-_01_16	Rx1ko_CD44Low_Kitneg
Rx1ko_CD44low/C-kit-_01_17	Rx1ko_CD44Low_Kitneg
Rx1ko_CD44low/C-kit-_01_18	Rx1ko_CD44Low_Kitneg
Rx1ko_CD44low/C-kit-_01_19	Rx1ko_CD44Low_Kitneg
Rx1ko_CD44low/C-kit-_01_20	Rx1ko_CD44Low_Kitneg
Rx1ko_CD44low/C-kit-_01_21	Rx1ko_CD44Low_Kitneg
Rx1ko_CD44low/C-kit-_01_22	Rx1ko_CD44Low_Kitneg
Rx1ko_CD44low/C-kit-_01_23	Rx1ko_CD44Low_Kitneg
Rx1ko_CD44low/C-kit-_01_24	Rx1ko_CD44Low_Kitneg
Rx1ko_CD44low/C-kit-_01_25	Rx1ko_CD44Low_Kitneg
Rx1ko_CD44low/C-kit-_01_26	Rx1ko_CD44Low_Kitneg
Rx1ko_CD44low/C-kit-_01_27	Rx1ko_CD44Low_Kitneg
Rx1ko_CD44low/C-kit-_01_29	Rx1ko_CD44Low_Kitneg
Rx1ko_CD44low/C-kit-_01_30	Rx1ko_CD44Low_Kitneg
Rx1ko_CD44low/C-kit-_01_31	Rx1ko_CD44Low_Kitneg
Rx1ko_CD44low/C-kit-_01_32	Rx1ko_CD44Low_Kitneg
Rx1ko_CD44low/C-kit-_01_33	Rx1ko_CD44Low_Kitneg
Rx1ko_CD44low/C-kit-_01_34	Rx1ko_CD44Low_Kitneg
Rx1ko_CD44low/C-kit-_01_35	Rx1ko_CD44Low_Kitneg
Rx1ko_CD44low/C-kit+_01_01	Rx1ko_CD44Low_Kitpos
Rx1ko_CD44low/C-kit+_01_02	Rx1ko_CD44Low_Kitpos
Rx1ko_CD44low/C-kit+_01_03	Rx1ko_CD44Low_Kitpos
Rx1ko_CD44low/C-kit+_01_04	Rx1ko_CD44Low_Kitpos
Rx1ko_CD44low/C-kit+_01_05	Rx1ko_CD44Low_Kitpos
Rx1ko_CD44low/C-kit+_01_06	Rx1ko_CD44Low_Kitpos
Rx1ko_CD44low/C-kit+_01_07	Rx1ko_CD44Low_Kitpos
Rx1ko_CD44low/C-kit+_01_08	Rx1ko_CD44Low_Kitpos
Rx1ko_CD44neg_01_01	Rx1ko_CD44neg
Rx1ko_CD44neg_01_02	Rx1ko_CD44neg
Rx1ko_CD44neg_01_03	Rx1ko_CD44neg
Rx1ko_CD44neg_01_04	Rx1ko_CD44neg
Rx1ko_CD44neg_01_05	Rx1ko_CD44neg
Rx1ko_CD44neg_01_06	Rx1ko_CD44neg
Rx1ko_CD44neg_01_07	Rx1ko_CD44neg
Rx1ko_CD44neg_01_08	Rx1ko_CD44neg
Rx1ko_CD44neg_01_09	Rx1ko_CD44neg
Rx1ko_CD44neg_01_10	Rx1ko_CD44neg
Rx1ko_CD44neg_01_11	Rx1ko_CD44neg
Rx1ko_CD44neg_01_12	Rx1ko_CD44neg
Rx1ko_CD44neg_01_13	Rx1ko_CD44neg
Rx1ko_CD44neg_01_14	Rx1ko_CD44neg
