# Supplementary material for: Single-cell transcriptomics identifies CD44 as a marker and regulator of endothelial to haematopoietic transition
Source: Nat Commun. 2020 Jan 29;11:586. doi: 10.1038/s41467-019-14171-5 (PMC6989687; doi:10.1038/s41467-019-14171-5)
Supplement: Supplementary file 14 — Source Data [file 41467_2019_14171_MOESM14_ESM.xlsx]

## Sheet: Figure 2c
	Figure 2c
	Date of experiment	% CD44+ cells within VE-CadHigh Gate	Time-point			Statistical test
	160118	24.1	E9.5			Average E9.5		22.125
	160314	22.8	E9.5			Standard Deviation E9.5		4.85069
	170721	26.4	E9.5			Variance		17.6469
	180302	15.2	E9.5
	160304	25.4	E10.5			Average E10.5		30.88
	170220	31.6	E10.5			Standard Deviation E10.5		5.08006
	170407	38.7	E10.5			Variance		20.6456
	170626	27.5	E10.5
	180302	31.2	E10.5
						Two-tailed un-paired T-test
						t = 2.6345
	F-test	Test equality of variance between groups				df = 6.7036
		F = 1.0968	df = 4	p-value = 0.9787		p-value = 0.03504
	E9.5				E10.5

## Sheet: Figure 2e
	Figure 2e
	Date of experiment		CD44 Neg	CD44 Low/Kit-	CD44 Low/Kit+	CD44 High		One-way ANOVA
	2017-10-13		116152	84454	119646	135592		Source of Variation		SS	df	MS	F-statistic	p-value
	2017-10-20		117337	90348	120166	151362		Between Groups		9253760412	3	3084586804	142.009	9.67841e-12	***
	2017-11-03		114842	85503	107906	151777		Within Groups		347535962	16	2.1721e+07
	2017-12-01		118204	85879	113142	151542		Total		9601296374	19
	2017-12-04		115996	84487	110836	144305
								Shapiro-Wilk Normality Test				Levene's Test for Homogeneity of Variance
								W = 0.91806				F value = 1.1879
								p-value = 0.09092				df = 3
												p-value = 0.3457
								Tukey multiple comparisons of means (95% family-wise confidence level)
								Comparison		Difference	lower	upper	adjusted p-value
								CD44 Low/Kit- vs CD44 High		-60781.4	-69214.6	-52348.2	> 0.0000001
								CD44 Low/Kit+ vs CD44 High		-32576.4	-41009.6	-24143.2	> 0.0000001
								CD44Neg vs CD44 High		-30409.4	-38842.6	-21976.2	1e-07
								CD44 Low/Kit+ vs CD44 Low/Kit-		28205	19771.8	36638.2	3e-07
								CD44 Neg vs CD44 Low/Kit-		30372	21938.8	38805.2	1e-07
								CD44Neg vs CD44 Low/Kit+		2167	-6266.17	10600.2	0.881521

## Sheet: Figure 4b
	Figure 4b
	%CD44+ in Pro and Pre type I & II populations
		Pro-HSCs	Pre-HSCs type I	Pre-HSCs type II
	181008	94.6	97.1	98.6
	181012	84.8	91.5	97.4
	181119	78.3	94	96.3
	CD44+ Average	85.9	94.2	97.4333
	Standard Deviation	8.20549	2.80535	1.15036
	CD44- Average	14.1	5.8	2.56667

## Sheet: Figure 6c
	Figure 6c
			CD44Neg	CD44LowKitNeg	CD44LowKitPos	CD44High		One-way ANOVA
	REPEAT 1		51.8	86.9	76.1	47.6		Source of Variation		SS	df	MS	F-statistic	p-value
	REPEAT 2		64	88	76.9	55		Between Groups		3793.8	3	1264.6	30.2415	7.06924e-06	***
	REPEAT 3		68.2	95	85.7	40.4		Within Groups		501.8	12	41.8167
	REPEAT 4		69.8	94	77.8	58.4		Total		4295.6	15
	Sum		253.8	363.9	316.5	201.4
	Mean		63.45	90.975	79.125	50.35		Shapiro-Wilk Normality Test				Levene's Test for Homogeneity of Variance
	Standard Deviation		8.14269	4.11532	4.438	8.0206		W = 0.93567				F value = 0.7804
	Variance		66.3033	16.9358	19.6958	64.33		p-value = 0.2993				df = 3
												p-value = 0.5273
								Tukey multiple comparisons of means (95% family-wise confidence level)
								Comparison		Difference	lower	upper	adjusted p-value
								CD44 Low/Kit- vs CD44 High		40.625	27.05	54.2	6.6e-06
								CD44 Low/Kit+ vs CD44 High		28.775	15.2	42.35	0.0002023
								CD44Neg vs CD44 High		13.1	-0.475	26.675	0.0597921
								CD44 Low/Kit+ vs CD44 Low/Kit-		-11.85	-25.425	1.725	0.0949293
								CD44 Neg vs CD44 Low/Kit-		-27.525	-41.1	-13.95	0.0003044
								CD44Neg vs CD44 Low/Kit+		-15.675	-29.25	-2.03	0.0224553

## Sheet: Figure 8c
	Figure 8d
	No. and % of single cells plated on 96 well plate
		CD44 High	% of growth	CD44 Low/Kit+	% of growth
	2017-12-11	1/84	0.0119048	16/84	0.190476
	2018-02-19	8/49	0.163265	38/55	0.690909
	2018-02-23	8/48	0.166667	24/48	0.5
	2018-03-02	5/48	0.104167	16/48	0.333333
	Statistical Test
	Average		0.111501		0.42868
	Standard Deviation		0.0723326		0.21578
	Two-tailed paired T-Test
	t = -4.1087
	df = 3
	p-value = 0.0261

## Sheet: Figure 8f
	Figure 8f
	Average no. of Colony forming units (CFUs) from duplicate cultures
	Counted after 3 days on OP9 and 7 days in methocult - from 100 initial cells sorted
	CD44 High						CD44 Low/Kit+
			CFU-E	CFU-M	CFU-GEMM	CFU-Total			CFU-E	CFU-M	CFU-GEMM	CFU-Total
	2017-12-14		14.5	21.5	21.5	57.5	2017-12-14		29.5	21.5	38	90
	2018-02-12		15	28	10.5	53.5	2018-02-12		31.5	38	15	84.5
	2018-02-26		4	8.5	2	14.5	2018-02-26		20.5	35.5	26.5	83
	2018-03-05		33.5	36.5	19.5	89.5	2018-03-05		54	43.5	36.5	134
	Average		16.75	23.625	13.375	53.75	Average		33.875	34.625	29	97.875
	Standard Deviation		12.2644	11.8066	8.96637	30.7287	Standard Deviation		14.2442	9.36638	10.638	24.2706
	Two-tailed paired T-Test		CFU-E	CFU-M	CFU-GEMM	CFU-Total
	CD44High vs CD44 Low/Kit+		0.000707994	0.150681	0.0324736	0.014654
	No. of initial colonies grown from 300 cells on OP9
			CD44 High	colonies/100	CD44 Low/Kit+	colonies/100
	2017-12-14		10	3.33333	56	18.6667
	2018-02-12		8	2.66667	40	13.3333
	2018-02-26		2	0.666667	21	7
	2018-03-05		20	6.66667	58	19.3333
	Total no. of CFUs per initial colony grown on OP9
			CD44 High	CD44 Low/Kit+
	2017-12-14		17.25	4.82143
	2018-02-12		20.0625	6.3375
	2018-02-26		21.75	11.8571
	2018-03-05		13.425	6.93103
	Average		18.1219	7.48678
	Standard Deviation		3.64006	3.04597
	Two-tailed paired T-Test
	t = 6.6749
	df = 3
	p-value = 0.006857

## Sheet: Figure 9b
	Figure 9b
	No. of round cell colonies after 3 days in OP9 culture
		Well	Experiment	Untreated	5ug/ml	10ug/ml
	2017-02-13	1	2	3	1	0
		2	2	1	1	0
		3	2	2	1	1
		4	2	3	2	0
		5	2	2	3	0
	2017-02-20	1	3	6	3	1
		2	3	5	3	1
		3	3	5	2	1
		4	3	5	1	0
		5	3	2	5	2
	2017-04-07	1	4	2	0	0
		2	4	2	2	0
		3	4	1	0	0
		4	4	1	0	0
		5	4	2	0	0
	Kruskal-Wallis Test
	Kruskal-Wallis chi-squared = 19.298
	df = 2
	p-value = 6.449e-05
	Dunn post hoc Test was performed as it permits multiple comparisons of groups with unequal observations
	p-values were adjusted with the Benjamini-Hochberg method
	Comparison	Z	p-value	adjusted p-value
	5ug/ml vs 10ug/ml	2.46973	0.0135214	0.0203
	5ug/ml vs Untreated	-1.91136	0.05595	0.056
	10ug/ml vs Untreated	-4.38109	1.1808e-05	3.54e-05

## Sheet: Figure 9c
	Figure 9c
	Colony	Untreated	5ug/ml	10ug/ml
	1	212	147	13
	2	193	36	16
	3	204	84	22
	4	913	49	6
	5	163	116	15
	6	103	103
	7	111	107
	8	332	67
	9	396	30
	10	404	71
	11	156	25
	12	197
	13	51
	14	179
	15	550
	Kruskal-Wallis Test
	Kruskal-Wallis chi-squared = 21.532
	df = 2
	p-value = 2.11e-05
	Dunn post hoc Test was performed as it permits multiple comparisons of groups with unequal observations
	p-values were adjusted with the Benjamini-Hochberg method
	Comparison	Z	p-value	adjusted p-value
	5ug/ml vs 10ug/ml	1.86326	0.0624258	0.0624
	5ug/ml vs Untreated	-3.05648	0.00223954	0.0036
	10ug/ml vs Untreated	-4.29564	1.74187e-05	5.23e-05

## Sheet: Figure 9f
		VSM	ENDO	PREH	HSPC		One-Way ANOVA on the effect of treatments on Vascular Smooth Muscle Cells
	CTRL	11.1	2.51	7.09	79.3		Source of Variation		SS	df	MS	F-statistic	p-value
	CTRL	24.9	5.68	9	60.4		Between Groups		5480	4	1370	9.02052	0.000118516	***
	CTRL	14.3	2.03	9.79	73.8		Within Groups		3796.9	25	151.876
	CTRL	34.7	15.6	12.3	37.4		Total		9276.9	29
	CTRL	24.4	3.08	2.85	69.7
	CTRL	21.1	4.3	3.98	70.6		Shapiro-Wilk Normality Test				Levene's Test for Homogeneity of Variance
	CTRL	40	3.14	3.73	53.1		W = 0.97549				F value = 1.0238
	CTRL	40.3	3.36	11.6	44.8		p-value = 0.6972				df = 4
	CTRL	23.7	3.17	6.5	66.6						p-value = 0.4143
	CTRL	24.7	2.49	5.99	66.8
	CTRL	26.3	2.37	6.54	64.8
	KM201	16	13.6	14.9	55.6
	KM201	47.9	10.6	10.2	31.3
	KM201	37.7	9.34	13.6	39.4
	KM201	59.6	19.4	10.7	10.3
	HYAL	30.8	12.9	13.5	42.9
	HYAL	39.8	11.8	11.5	36.9
	HYAL	53.2	5.83	12.7	28.3
	HYAL	63.3	3	10.6	23.1
	HYAL	41.5	6.45	20.9	31.1
	HYAL	31.3	4.61	26.5	37.6
	HYAL	40.9	4.87	23.8	30.5
	4MU	51.7	3.97	10.2	34.1
	4MU	64.7	5.05	7.54	22.8
	4MU	43.7	5.8	9.8	40.7
	4MU	81.4	2.97	3.62	12
	BOTH	67.6	3.58	13	15.8
	BOTH	63	9.24	22.5	5.34
	BOTH	46.3	9.64	33.2	10.9
	BOTH	63.5	7.25	23.3	5.96		Dunnett's post hoc test (95% family-wise confidence level)
							Comparison	Difference	Lower confidence interval	upper confidence interval	p-value
							4MU - CTRL	34.4205	15.3309	53.51	0.00026	***
							BOTH - CTRL	34.1454	15.0559	53.235	0.00031	***
							HYAL - CTRL	17.0169	1.20925	32.8245	0.03153	*
							KM201 - CTRL	14.3454	-4.74407	33.435	0.19106
							Endothelial cell data is not normally distributed therefore a one-way ANOVA is an inappropriate statistical test
							Kruskal-Wallis rank sum test was used to assess treatment effect on endothelial cells
							Shapiro-Wilk Normality Test				Levene's Test for Homogeneity of Variance
							W = 0.84669				F value = 0.4112
							p-value = 0.0005291				df = 4
											p-value = 0.7989
							Kruskal-Wallis Test
							Kruskal-Wallis chi-squared = 13.437
							df = 4
							p-value = 0.009328
							Dunn post hoc Test was performed as it permits multiple comparisons of groups with unequal observations
							p-values were adjusted with the Benjamini-Hochberg method
							Comparison	Z	p-value	adjusted p-value
							4MU - BOTH	-1.0843	0.2782	0.3974
							4MU - CTRL	0.6588	0.51	0.5667
							BOTH - CTRL	1.972	0.0486	0.1215
							4MU - HYAL	-0.9773	0.3284	0.4105
							BOTH - HYAL	0.246	0.8057	0.8057
							CTRL - HYAL	-2.0626	0.0392	0.1305
							4MU - KM201	-2.2089	0.0272	0.1359
							BOTH - KM201	-1.1245	0.2608	0.4347
							CTRL - KM201	-3.3339	0.0009	0.0086	**
							HYAL - KM201	-1.5146	0.1299	0.2598
							One-Way ANOVA on the effect of treatments on the pre-HSPC population
							Source of Variation		SS	df	MS	F-statistic	p-value
							Between Groups		982.88	4	245.72	10.2426	4.73195e-05	***
							Within Groups		599.75	25	23.99
							Total		1582.63	29
							Shapiro-Wilk Normality Test				Levene's Test for Homogeneity of Variance
							W = 0.9835				F value = 1.1671
							p-value = 0.909				df = 4
											p-value = 0.349
							Dunnett's post hoc test (95% family-wise confidence level)
							Comparison	Difference	Lower confidence interval	upper confidence interval	p-value
							4MU - CTRL	0.5745	-7.0124	8.1615	0.9992
							BOTH - CTRL	15.7845	8.1976	23.3715	4.5e-05	***
							HYAL - CTRL	9.856	3.5734	16.1386	0.0013	**
							KM201 - CTRL	5.1345	-2.4524	12.7215	0.2712
							One-Way ANOVA on the effect of treatments on theHSPC population
							Source of Variation		SS	df	MS	F-statistic	p-value
							Between Groups		10404	4	2601	18.6612	3.22913e-07	***
							Within Groups		3484.5	25	139.38
							Total		13888.5	29
							Shapiro-Wilk Normality Test				Levene's Test for Homogeneity of Variance
							W = 0.96442				F value = 1.1671
							p-value = 0.3995				df = 4
											p-value = 0.349
							Dunnett's post hoc test (95% family-wise confidence level)
							Comparison	Difference	Lower confidence interval	upper confidence interval	p-value
							4MU - CTRL	-35.0818	-53.3693	-16.7944	0.00012	***
							BOTH - CTRL	-52.9818	-71.2692	-34.6944	2.3e-07	***
							HYAL - CTRL	-29.5675	-44.711	-14.4241	0.00012	***
							KM201 - CTRL	-28.3318	-46.6193	-10.0444	0.00141	**

## Sheet: Supplementary Figure 17
		VSM	ENDO	PREH	HSPC		One-Way ANOVA on the effect of treatments on theHSPC population
	CTRL	53.5	8.8	6.47	31.2		Source of Variation		SS	df	MS	F-statistic	p-value
	CTRL	53.1	15.8	6.68	24.5		Between Groups		523.77	2	261.885	12.5967	0.00711651	**
	CTRL	62	11.4	4.88	21.8		Within Groups		124.74	6	20.79
	KM201	71.3	13.3	4.94	10.5		Total		648.51	8
	KM201	71.9	19	3.87	5.27
	KM201	79.6	10.6	2.83	6.99		Shapiro-Wilk Normality Test				Levene's Test for Homogeneity of Variance
	IM7	59	8.8	6.71	25.4		W = 0.9568				F value = 0.3561
	IM7	61.1	17.9	6.78	14.2		p-value = 0.7643				df = 4
	IM7	59.7	13.7	5.58	21						p-value = 0.7143
							Dunnett's post hoc test (95% family-wise confidence level)
							Comparison	Difference	Lower confidence interval	upper confidence interval	p-value
							IM7 -CTRL	-5.6333	-16.303	5.0363	0.2934
							KM201 - CTRL	-18.2467	-28.9163	-7.5771	0.0049	**
